# Supplementary material for: A platform independent RNA-Seq protocol for the detection of transcriptome complexity
Source: BMC Genomics. 2013 Dec 5;14(1):855. doi: 10.1186/1471-2164-14-855 (PMC4046740; doi:10.1186/1471-2164-14-855)
Supplement: Supplementary file 2 — Additional file 2: The file contains 6 sheets: (2a) Respiratory Chain genes found differentially expressed and related RPKM values; (2b-2c) Number of genes detected with both 454 and MiSeq, in both the OST samples; (2d-2e) Number of histone genes detected with both 454 and MiSeq, in both the OST samples; (2f) Number of genic loci with at least one read mapped in antisense. (XLS 6 MB) [file 12864_2013_5558_MOESM2_ESM.xls]

## Sheet: 2a
Additional File 2a: Respiratory Chain (RC) genes found differentially expressed (DE) and related RPKM values used for Spearman's test. In red and blue are respectively RC mitochondial and nuclear encoded genes. Log2 Fold Changes (log2FC) >0 indicate a significant over-expression in OST-78, while log2 Fold Changes <0 indicate a significant over-expression in OST-83
genes found DE and encoding for Respiratory Chain subunits						RPKM measurements
	454		Miseq
Hugo gene	log2 FC	P-value	log2 FC	P-value	Comments	RPKM in OST-78 measured with 454	RPKM in OST-78 measured with MiSeq	RPKM in OST-83 measured with 454	RPKM in OST-83 measured with MiSeq
ATP6V0B	2.15	1.45847e-44	2	228774031
MT-COX1	-1.03	1.08254e-43	0.14037	0.00668944	discordant result
ATP5J	2.16	5.71676e-37	2.01781	6.71849e-66	ComplexV
ATP5B	1.23	3.02123e-18	1.5035	3.45555e-79
UQCRFS1	1.43	1.78473e-17	1.20498	7.05546e-18
ATP5G3	1.84	1.12811e-16	1.81453	4.74879e-41	ComplexV	115.76	109.83	34,4	67.09
NDUFA4	2.2	1.6602e-13	2.21045	1.49166e-16
ATP5O	2.25	6.74814e-13	1.95807	8.32383e-19
MT-ATP6	-1.22	2.37008e-12	-0.596901	0.000593669
MTND4	-1.19	5.47004e-12	-0.764592	1.23046e-14
NDUFB5	2.1	8.69335e-12	1.46743	2.94682e-09	ComplexI	212,01	124.17	51,49	16.44
COX5B	1.96	5.56043e-11	1.98198	9.55562e-46	ComplexIV	449,58	737.29	118,12	16.12
NDUFA9	1.57	7.68195e-11	1.88536	1.59564e-23
NDUFB1	1.46	4.48775e-10	1.11092	3.31783e-08
COX4I1	1.62	4.85592e-10	1.83309	7.10056e-36
MT-COX2	-0.672	8.58052e-10	0.485767	1.48617e-10	discordant result
COX7A2L	1.11	2.24085e-09	1.76299	1.14458e-34
COX5A	3.64	5.39876e-09	1.48799	7.73308e-05
MT-ND2	-2.18	2.30344e-08	-0.993418	5.36477e-05
ATP5F1	1.29	2.08334e-07	1.86456	7.16502e-26
MT-ND1	-1.19	6.97467e-06	-	-
NDUFV2	1.08	1.06831e-05	1.65652	5.26868e-06
NDUFA2	4.5	1.09673e-05	-	-
UQCRQ	1.56	1.10911e-05	1.78469	1.77363e-16	ComplexIII	87.69	107.71	31,21	51.39
ATP5C1	1.14	3.86634e-05	2.39557	1.69436e-33
NDUFAB1	1.81	9.02149e-05	2.59128	1.78062e-24	ComplexI	149,58	234.73	46.7	17.83
UQCRC2	1.22867	0.000111121	1.37395	1.28848e-07
UQCRC1	1.03697	0.000158034	0.990328	1.19492e-13
COX6B1	2.18136	0.000192195	1.06361	0.00244423
MT-ND4L	-2.30406	0.000324063	-0.92705	0.00169468
NDUFB9	1.27251	0.00037134	2.28574	4.62203e-29
NDUFS3	3.18136	0.000728607	-	-
NDUFB8	2.10736	0.000910521	1.23317	0.00266726
MT-ND5	-1.64871	0.00145049	-1.15473	0.000674719	Complex I	0	0	0	0
NDUFA11	1.91833	0.00151372	-	-
NDUFC2	0.758152	0.00224437	0.982753	2.03098e-08
SDHB	1.06107	0.00294276	1.13611	3.14298e-07
NDUFB10	1.00733	0.00714873	1.11092	3.31783e-08
UCRC10	2.40376	0.00753784	-	-
MT-CYB	-0.9027	0.00877171	-0.696437	0.00204857
ATP5C1	-	-	2.39557	1.69436e-33
ATP5A1	-	-	1.80606	7.16593e-17
NDUFS8	-	-	1.28542	8.25e-07
NDUFC2	-	-	0.982753	2.03098e-08
NDUFB6	-	-	2.05433	3.38883e-06
NDUFV2P1	-	-	1.65652	5.26868e-06
NDUFA13	-	-	1.53238	2.56872e-05
NDUFA4L2	-	-	3.94742	0.000244141
NDUFB7	-	-	2.14905	0.000324063
NDUFA6	-	-	2.21045	0.000533521
NDUFA8	-	-	1.33598	0.00106577
NDUFA4P1	-	-	2.32593	0.00442505
NDUFS2	-	-	1.30356	0.00642658
NDUFS1	-	-	0.82579	0.00720622

## Sheet: 2b
Addtional File 2b: Genes detected with both 454 and MiSeq, in the OST-78 sample. The number of unspliced reads mapped on each gene is reported. Single-exon genes are marked with 'yes' in each related cell
454						Miseq
HUGO gene	n.of reads assigned to the gene	n. of unspliced reads	percentages of unspliced reads per gene	single exon genes		HUGO gene	n.of reads assigned to the gene	n. of unspliced reads	percentages of unspliced reads per gene	single exon genes
A1BG	1	1	1			TGFBI	5605	402	0.0717217
SNHG8	1	1	1			VIM	4396	858	0.195177
LOC100101483	1	1	1			GAPDH	3845	497	0.129259
SNORD123	1	1	1			TUBA1A	3729	322	0.0863502
LOC100127917	1	1	1			CCT5	3631	166	0.0457174
LOC100128012	1	1	1			EEF2	3497	460	0.131541
LOC100128168	1	1	1			RPS6	3240	104	0.0320988
LOC100128266	1	1	1			ACTB	3218	859	0.266936
LOC100128292	1	1	1			S100A6	3179	253	0.0795848
LOC100128361	1	1	1			TUBA1B	2917	330	0.11313
LOC100128386	1	1	1			PABPC1	2914	284	0.0974605
LOC100128640	1	1	1			HSPA8	2555	628	0.245793
LOC100128782	1	1	1			PHB2	2508	165	0.0657895
LOC100128898	1	1	1			RNR2	2506	1163	0.464086
LOC100128927	1	1	1			EEF1AL3	2369	319	0.134656
LOC100129100	1	1	1			TUBA1C	2233	232	0.103896
LOC100129129	1	1	1			RPL4	2190	88	0.0401826
LOC100129203	1	1	1			EEF1A1	2156	111	0.0514842
LOC100129265	1	1	1			IGFBP3	2112	689	0.326231
LOC100129358	1	1	1			B2M	2069	395	0.190913
LOC100129387	1	1	1			RPL30	1869	52	0.0278224
LOC100129418	1	1	1			RPLP0	1867	62	0.0332084
LOC100129478	1	1	1			RPL37A	1825	169	0.0926027
LOC100129794	1	1	1			SLC25A3	1776	178	0.100225
LOC100129845	1	1	1			RPL18	1685	29	0.0172107
LOC100129878	1	1	1			ENO1	1662	237	0.142599
LOC100129976	1	1	1			RPS4X	1648	66	0.0400485
LOC100129989	1	1	1			TMSB10	1646	274	0.166464
LOC100130428	1	1	1			VAPA	1609	556	0.345556
LOC100130460	1	1	1			ANXA2	1557	249	0.159923
LOC100130502	1	1	1			RPS2	1520	129	0.0848684
LOC100130771	1	1	1			CALM1	1488	380	0.255376
LOC100130890	1	1	1			NDRG1	1404	240	0.17094
LOC100130998	1	1	1			PPIAL3	1362	236	0.173275
LOC100131078	1	1	1			PSAP	1360	525	0.386029
LOC100131089	1	1	1			RPL13	1349	140	0.103781
LOC100131199	1	1	1			ERRFI1	1324	712	0.537764
LOC100131328	1	1	1			DCBLD2	1289	498	0.386346
LOC100131390	1	1	1			PPIA	1288	185	0.143634
LOC100131561	1	1	1			FN1	1256	270	0.214968
LOC100131607	1	1	1			LOC221838	1252	11	0.00878594
LOC100131656	1	1	1			PKM2	1249	245	0.196157
LOC100131857	1	1	1			RPL32	1209	52	0.0430108
LOC100132074	1	1	1			RPL5	1201	54	0.0449625
LOC100132501	1	1	1			CSDA	1193	179	0.150042
LOC100132707	1	1	1			CTSB	1162	506	0.435456
LOC100133073	1	1	1			MRPL3	1160	225	0.193966
ABCB6	1	1	1			RPSA	1136	80	0.0704225
IL18BP	1	1	1			RPL3	1128	77	0.0682624
CDH9	1	1	1			LAPTM4B	1122	316	0.28164
CDH10	1	1	1			LOC125208	1108	189	0.170578
ARL4A	1	1	1			RPL6	1107	63	0.0569106
INADL	1	1	1			RPL10	1104	31	0.0280797
POP7	1	1	1			TPM4	1094	431	0.393967
DLEU1	1	1	1			RPL15	1073	371	0.34576
LAMC3	1	1	1			PGK1	1070	128	0.119626
MRVI1	1	1	1			RPS9	1055	83	0.078673
TRIM22	1	1	1			OAZ1	1052	196	0.186312
CACNG3	1	1	1			RCL1	1034	114	0.110251
BTN2A2	1	1	1			MST150	1028	693	0.674125
CDX2	1	1	1			MT-COX1	1022	514	0.502935
ZNF238	1	1	1			CRTAP	1013	390	0.384995
ATG7	1	1	1			RPL19	1002	52	0.0518962
AKAP3	1	1	1			EIF4G2	1000	183	0.183
MTHFS	1	1	1			ITM2B	982	152	0.154786
SLMO1	1	1	1			CFL1	978	327	0.334356
EBP	1	1	1			LOC284393	971	177	0.182286
TBR1	1	1	1			ZFAND5	962	344	0.357588
STAG3	1	1	1			ATP6V0B	951	139	0.146162
KLRA1	1	1	1			TPT1	942	87	0.0923567
NES	1	1	1			TAGLN2	936	254	0.271368
ZNF274	1	1	1			PHLDA1	935	688	0.735829
CYSLTR1	1	1	1			HAX1	927	131	0.141316
STARD10	1	1	1			TPM3	918	291	0.316993
WASF3	1	1	1			SFRP1	916	725	0.791485
NEU3	1	1	1			RPS18	906	18	0.0198675
C5orf4	1	1	1			TUBB	902	278	0.308204
FTCD	1	1	1			YBX1	902	118	0.13082
IFI44L	1	1	1			TMED7	895	515	0.575419
TMED1	1	1	1			FSCN1	890	514	0.577528
VAX1	1	1	1			SPARC	890	223	0.250562
UPK1A	1	1	1			SUB1	887	155	0.174746
SLC35D2	1	1	1			ATP5B	884	122	0.138009
TMEM115	1	1	1			LOC388147	868	0	0
C9orf9	1	1	1			ITGA3	855	228	0.266667
CAPN11	1	1	1			TEGT	841	326	0.387634
KPTN	1	1	1			LOC389342	838	90	0.107399
FICD	1	1	1			MSN	837	374	0.446834
ABCB8	1	1	1			COL6A1	826	241	0.291768
PRRT2	1	1	1			SQSTM1	820	152	0.185366
FILIP1L	1	1	1			ID1	819	448	0.547009	yes
WDR89	1	1	1			AP2M1	816	158	0.193627
CCDC101	1	1	1			HMGA1	808	163	0.201733
PHF21B	1	1	1			GNB1	807	273	0.33829
LYST	1	1	1			APP	797	133	0.166876
ADCY8	1	1	1			TMEM49	795	386	0.485535
CHRNB1	1	1	1			ANKH	792	318	0.401515
TOE1	1	1	1			TSC22D1	773	543	0.702458
LMTK3	1	1	1			CD44	757	295	0.389696
C1QTNF1	1	1	1			RNR1	755	387	0.512583
VASN	1	1	1			TMSB4X	749	149	0.198932
SLC25A26	1	1	1			EFHD2	744	469	0.630376
C14orf172	1	1	1			RPLP1	739	87	0.117727
CKMT2	1	1	1			USP39	736	114	0.154891
ZNF526	1	1	1			CLIC4	734	268	0.365123
MRPL53	1	1	1			S100A16	729	388	0.532236
SNORD83B	1	1	1			SURF4	728	383	0.526099
CENTD1	1	1	1			STK24	725	147	0.202759
TTC18	1	1	1			RPLP0-like	717	316	0.440725
PSMB3P	1	1	1			PFN2	706	419	0.593484
C14orf28	1	1	1			RNPS1	703	91	0.129445
AGBL1	1	1	1			JUN	702	592	0.843305	yes
WHDC1	1	1	1			ASAM	695	337	0.484892
C16orf46	1	1	1			SERPINE2	693	149	0.215007
CCBP2	1	1	1			COL6A2	689	258	0.374456
LTB4R	1	1	1			TMED10	685	280	0.408759
CYB5D1	1	1	1			ID3	684	335	0.489766
HEXIM2	1	1	1			ARF1	679	337	0.496318
ZNF441	1	1	1			TFG	672	122	0.181548
NLRP8	1	1	1			IGFBP7	664	162	0.243976
WDR88	1	1	1			SERPINE1	662	231	0.348943
CNTN1	1	1	1			SLC38A2	646	382	0.591331
DMBX1	1	1	1			EIF5A	645	61	0.0945736
TATDN3	1	1	1			MMP14	642	252	0.392523
TSHZ2	1	1	1			DNTTIP1	641	79	0.123245
TSPYL3	1	1	1			CANX	640	287	0.448437
BBS5	1	1	1			MRPS15	639	49	0.0766823
C2orf63	1	1	1			DUSP6	631	482	0.763867
SGPP2	1	1	1			UBA2	629	40	0.063593
KCNH8	1	1	1			RPS5	615	47	0.0764228
SLC31A2	1	1	1			RDBP	611	47	0.0769231
LOC133789	1	1	1			TM4SF1	601	230	0.382696
CCDC127	1	1	1			SUMO3	600	304	0.506667
C6orf159	1	1	1			RPS11	597	38	0.0636516
ZNF786	1	1	1			GNG12	596	477	0.800336
PTRH1	1	1	1			EIF4A1	590	79	0.133898
PTCHD1	1	1	1			C3orf10	584	311	0.532534
ZFP92	1	1	1			LYPLA1	582	151	0.25945
CRMP1	1	1	1			RPS14	582	35	0.0601375
MYL6B	1	1	1			RAB7A	570	131	0.229825
ZNF358	1	1	1			CAP1	564	147	0.260638
ZBTB46	1	1	1			RPS8	559	38	0.0679785
CTCFL	1	1	1			ALDOA	552	74	0.134058
C20orf135	1	1	1			SRP72	551	25	0.0453721
C20orf118	1	1	1			HNRPK	550	69	0.125455
TMEM37	1	1	1			XRCC6	548	82	0.149635
DUSP19	1	1	1			IGFBP5	547	448	0.819013
C14orf37	1	1	1			SDF4	546	194	0.355311
C14orf82	1	1	1			CCT6A	543	67	0.123389
CDAN1	1	1	1			PA2G4	542	83	0.153137
FLJ32252	1	1	1			TMSL3	540	75	0.138889
WDR16	1	1	1			SLC2A1	539	144	0.267161
SLFN13	1	1	1			TIMP3	537	311	0.579143
C17orf69	1	1	1			MTCH1	537	122	0.227188
CCBE1	1	1	1			P4HB	537	97	0.180633
ANKRD29	1	1	1			RALY	536	96	0.179104
CDC42EP5	1	1	1			HEY1	529	282	0.533081
C1orf74	1	1	1			NACA	529	14	0.026465
TMEM56	1	1	1			ANXA1	527	38	0.0721063
CCDC27	1	1	1			AKT1	525	191	0.36381
GLIS1	1	1	1			MXRA7	525	147	0.28
LOC149351	1	1	1			COPZ1	522	167	0.319923
C20orf196	1	1	1			GFPT2	519	121	0.233141
LIPI	1	1	1			RPL8	516	69	0.133721
IGSF5	1	1	1			C1QBP	515	98	0.190291
LOC150383	1	1	1			TUBB6	514	379	0.737354
COMMD1	1	1	1			DDX17	511	299	0.585127
KIAA1754L	1	1	1			EIF5	508	124	0.244094
ALS2CR13	1	1	1			SSR3	507	356	0.70217
CCDC12	1	1	1			NAP1L1	507	83	0.163708
CCDC13	1	1	1			LOC645387	504	160	0.31746
LOC152485	1	1	1			NONO	502	136	0.270916
LOC152594	1	1	1			HDGF	501	201	0.401198
ZNF595	1	1	1			PSMD3	501	105	0.209581
ZMAT2	1	1	1			MMP1	499	173	0.346693
BTNL9	1	1	1			CDC42	496	108	0.217742
FAM81B	1	1	1			YWHAB	493	225	0.456389
AMZ1	1	1	1			HTRA1	491	117	0.238289
TMEM74	1	1	1			RPLP2	491	30	0.0610998
C9orf98	1	1	1			PRELID1	489	76	0.155419
TMEM20	1	1	1			LOC653232	484	192	0.396694
CCDC122	1	1	1			ATP5J	483	59	0.122153
ZFPM1	1	1	1			RER1	479	188	0.392484
ANKFN1	1	1	1			MT-COX2	476	275	0.577731
DBP	1	1	1			COX3	473	250	0.528541
ZNF579	1	1	1			AHR	472	248	0.525424
PAQR7	1	1	1			H3F3A	472	7	0.0148305
ZNF509	1	1	1			WWTR1	470	210	0.446809
CNBD1	1	1	1			ITGB1	469	81	0.172708
COL22A1	1	1	1			DCTN2	468	30	0.0641026
C9orf96	1	1	1			PTTG1IP	466	271	0.581545
PA2G4P2	1	1	1			PLK1	466	158	0.339056
CLYBL	1	1	1			ARHGDIA	465	116	0.249462
EDNRB	1	1	1			SPG21	465	102	0.219355
EIF2C4	1	1	1			ARF5	462	143	0.309524
CELSR2	1	1	1			LGALS1	461	64	0.138829
EGR2	1	1	1			TTL	460	236	0.513043
GRAMD2	1	1	1			BSG	460	165	0.358696
LCTL	1	1	1			RPL27	460	67	0.145652
CREG2	1	1	1			KIAA1576	457	255	0.557987
HTR3D	1	1	1			ARF4	455	177	0.389011
SLC16A13	1	1	1			PSME3	454	273	0.601322
TSNARE1	1	1	1			SF3B1	453	78	0.172185
C9orf90	1	1	1			RAD23B	451	166	0.368071
EPB42	1	1	1			YWHAQ	450	176	0.391111
EPHA5	1	1	1			PDIA3	449	52	0.115813
EPOR	1	1	1			SSFA2	448	222	0.495536
ERBB4	1	1	1			SEPT2	447	159	0.355705
ERCC5	1	1	1			PDK1	447	158	0.353468
EVI2A	1	1	1			ANAPC5	446	61	0.136771
EYA1	1	1	1			RPL26	446	32	0.0717489
ABCD1	1	1	1			YWHAZ	444	172	0.387387
F8	1	1	1			RPS3	444	51	0.114865
FABP3	1	1	1			F2RL1	440	367	0.834091
FANCG	1	1	1			KDELR2	433	224	0.517321
SAMD9L	1	1	1			PTP4A2	427	178	0.416862
ZNF804B	1	1	1			RPL37	427	38	0.088993
C10orf63	1	1	1			RPL41	425	3	0.00705882
STOX1	1	1	1			DDOST	422	59	0.13981
SLC37A2	1	1	1			SSU72	420	292	0.695238
FAM13C1	1	1	1			C19orf43	420	220	0.52381
C6orf128	1	1	1			C1orf43	419	165	0.393795
LOC222699	1	1	1			RPL17	419	34	0.0811456
FEN1	1	1	1			TXNDC5	418	176	0.421053
FGD1	1	1	1			NUTF2	415	103	0.248193
NID2	1	1	1			RPSAP15	413	19	0.0460048
TFEC	1	1	1			SLC25A5	412	177	0.429612
ALDOAP2	1	1	1			FSTL1	411	204	0.49635
CNKSR2	1	1	1			AES	411	191	0.46472
ZNF510	1	1	1			MTDH	410	222	0.541463
MLXIP	1	1	1			SNRPD2	410	144	0.35122
ZP1	1	1	1			UQCRFS1	410	141	0.343902
MAST3	1	1	1			EIF4A2	409	103	0.251834
ZNF423	1	1	1			BTF3	408	45	0.110294
ARHGAP26	1	1	1			MTPN	406	250	0.615764
ZBTB43	1	1	1			ZNF259	406	46	0.1133
HIC2	1	1	1			NETO2	405	205	0.506173
PASK	1	1	1			MORF4L2	404	255	0.631188
NUP210	1	1	1			UBE2Z	404	167	0.413366
KLHL18	1	1	1			BZW1	404	60	0.148515
CUX2	1	1	1			RPS20	402	40	0.0995025
FBXO46	1	1	1			TPI1	401	70	0.174564
RIMBP2	1	1	1			LOC646195	400	98	0.245
TSPAN15	1	1	1			HSP90AA1	398	139	0.349246
CLDN14	1	1	1			PFN1	398	96	0.241206
LRRC6	1	1	1			HSP90AB1	398	87	0.218593
FRZB	1	1	1			TMEM183A	396	42	0.106061
FSHR	1	1	1			RPL13A	395	82	0.207595
ADAM2	1	1	1			EIF3EIP	393	100	0.254453
FYB	1	1	1			FLOT1	393	22	0.0559796
MGC50559	1	1	1			SLC14A1	391	195	0.498721
ZDHHC24	1	1	1			HEY2	391	90	0.230179
LOC255130	1	1	1			HNRNPL	388	44	0.113402
LOC255275	1	1	1			CDCA4	387	356	0.919897
GABRA6	1	1	1			WDR45L	386	87	0.225389
CCDC110	1	1	1			PPP1CA	386	71	0.183938
GAD2	1	1	1			GRB10	384	132	0.34375
LOC257407	1	1	1			DPY19L1	382	162	0.424084
RASGRP3	1	1	1			HSBP1	380	227	0.597368
VAX2	1	1	1			SENP3	380	185	0.486842
B4GALNT1	1	1	1			RPS17	380	0	0
RAB26	1	1	1			CYC1	379	55	0.145119
PART1	1	1	1			TMEM183B	378	105	0.277778
USP49	1	1	1			ELL2	378	66	0.174603
TAS2R49	1	1	1			RPL35	378	36	0.0952381
SYF2	1	1	1			PHB	377	98	0.259947
PNKD	1	1	1			IPO7	375	144	0.384
SEC31B	1	1	1			GNAI2	375	80	0.213333
PARS2	1	1	1			GLO1	373	227	0.608579
UPF2	1	1	1			APH1A	373	120	0.321716
SETBP1	1	1	1			MRCL3	372	106	0.284946
PRSS33	1	1	1			GBAS	372	77	0.206989
SLITRK5	1	1	1			RHOA	369	124	0.336043
C20orf26	1	1	1			ICMT	367	206	0.561308
GPSM1	1	1	1			EIF3E	366	53	0.144809
CCDC9	1	1	1			SNX17	366	53	0.144809
PYGO1	1	1	1			CSNK1A1	365	176	0.482192
NAT9	1	1	1			CCNI	365	166	0.454795
NPHP4	1	1	1			KHDRBS1	365	99	0.271233
OR2L1P	1	1	1			HNRPUL1	365	91	0.249315
VPS33B	1	1	1			LOC286444	365	22	0.060274
GBA	1	1	1			RPL27A	363	141	0.38843
LHX6	1	1	1			ADAM19	362	142	0.392265
CNNM4	1	1	1			LMNA	362	118	0.325967
MYEOV	1	1	1			YY1	360	207	0.575
HSPA9P	1	1	1			EIF5AL1	360	37	0.102778	yes
GDNF	1	1	1			ATP1A1	359	62	0.172702
DAOA	1	1	1			SH2B3	358	258	0.72067
GFI1	1	1	1			JUNB	357	336	0.941176	yes
GFRA3	1	1	1			EFR3A	357	60	0.168067
SNORA71A	1	1	1			CMTM6	356	200	0.561798
NBEA	1	1	1			LOC26010	355	59	0.166197
NOX1	1	1	1			GJA1	354	218	0.615819
SDCBP2	1	1	1			DCBLD1	353	114	0.322946
KIAA1274	1	1	1			PABPC3	353	57	0.161473	yes
GLS2	1	1	1			RPN1	352	96	0.272727
RND1	1	1	1			TMEM51	350	209	0.597143
FRAG1	1	1	1			PLOD1	350	52	0.148571
GLI2	1	1	1			USP14	347	82	0.236311
GLI4	1	1	1			NT5E	346	195	0.563584
GNAZ	1	1	1			HNRNPC	343	79	0.230321
GNG7	1	1	1			ATP5G3	342	64	0.187135
GOLGB1	1	1	1			BID	340	78	0.229412
GPM6A	1	1	1			BTG3	340	66	0.194118
GPR1	1	1	1			PDLIM7	340	47	0.138235
AQP11	1	1	1			TNFRSF12A	338	166	0.491124
GPR3	1	1	1			COX5B	338	64	0.189349
LOC283104	1	1	1			OPRS1	337	173	0.513353
C13orf29	1	1	1			SLC20A1	335	195	0.58209
LOC283551	1	1	1			PRDX4	334	66	0.197605
KIAA0284	1	1	1			BANF1	333	105	0.315315
SLC24A5	1	1	1			IL6ST	333	71	0.213213
PRTG	1	1	1			ARPC2	333	45	0.135135
C15orf37	1	1	1			ODC1	333	29	0.0870871
FLJ39743	1	1	1			EIF3F	332	42	0.126506
LOC283951	1	1	1			NIPSNAP1	331	46	0.138973
C17orf44	1	1	1			CD59	330	245	0.742424
MGC34829	1	1	1			ADFP	330	135	0.409091
GSDM1	1	1	1			XPOT	330	72	0.218182
TMEM102	1	1	1			YBX1P1	329	135	0.410334
GDPD1	1	1	1			PSMD8	329	33	0.100304
METRNL	1	1	1			PPP1CC	328	166	0.506098
C18orf62	1	1	1			UBE2E3	327	93	0.284404
HMSD	1	1	1			U2AF2	326	42	0.128834
ZNF780A	1	1	1			NEK7	326	32	0.0981595
C1orf185	1	1	1			BACE2	325	98	0.301538
C20orf197	1	1	1			AOF2	325	75	0.230769
NT5DC4	1	1	1			UBAP2L	325	50	0.153846
CDH19	1	1	1			PRKAR1A	324	118	0.364198
IAH1	1	1	1			GTF3A	324	64	0.197531
GPER	1	1	1			C3orf1	323	127	0.393189
LOC285346	1	1	1			RPS10	323	15	0.0464396
FLJ37396	1	1	1			CSNK1D	320	78	0.24375
C7orf40	1	1	1			SNRPG	319	30	0.0940439
C8orf31	1	1	1			RRAGA	318	304	0.955975	yes
ZFP41	1	1	1			FKBP10	318	100	0.314465
MGC45134	1	1	1			DBN1	318	83	0.261006
GRIK4	1	1	1			CHCHD2	317	68	0.214511
GRIN2B	1	1	1			BNIP3	317	58	0.182965
STXBP6	1	1	1			SFRS7	315	77	0.244444
RANGRF	1	1	1			BTG1	314	234	0.745223
PYCARD	1	1	1			LIMS1	314	51	0.16242
MYLIP	1	1	1			CAPN2	313	90	0.28754
GRM8	1	1	1			RAF1	313	74	0.236422
TMOD2	1	1	1			C12orf57	313	65	0.207668
MAP2K1P1	1	1	1			FAM129B	313	60	0.191693
NCAPH2	1	1	1			POLR2H	311	120	0.385852
CYP2S1	1	1	1			DHCR24	309	196	0.634304
GUCY2C	1	1	1			RPL38	308	18	0.0584416
GMPPB	1	1	1			CDCP1	307	205	0.667752
GPR132	1	1	1			AUP1	307	32	0.104235
PADI1	1	1	1			ACTL6A	307	30	0.0977199
GLTSCR1	1	1	1			MRPL17	306	121	0.395425
HIC1	1	1	1			ZNF313	306	86	0.281046
HMOX1	1	1	1			H2AFX	305	250	0.819672	yes
HMX2	1	1	1			PDE4B	305	160	0.52459
FOXA2	1	1	1			METTL9	305	144	0.472131
HNF4G	1	1	1			GRB2	304	128	0.421053
KLHL10	1	1	1			UBE2I	304	111	0.365132
C14orf65	1	1	1			C17orf89	304	90	0.296053
TLX1	1	1	1			RPS26	304	24	0.0789474
HOXA4	1	1	1			CAMK2N1	303	216	0.712871
HOXA11	1	1	1			XRCC5	303	55	0.181518
ICAM4	1	1	1			ADSL	303	36	0.118812
TFAP2E	1	1	1			RPL35A	303	36	0.118812
LOC339778	1	1	1			HDLBP	302	58	0.192053
AGBL3	1	1	1			LRPPRC	302	49	0.162252
NHSL2	1	1	1			CNBP	301	139	0.461794
BEX5	1	1	1			C5orf13	301	121	0.401993
CA5BL	1	1	1			CLSTN1	300	90	0.3
HMX3	1	1	1			DAZAP2	299	147	0.491639
SLC35F4	1	1	1			UQCRC1	299	20	0.0668896
LOC342293	1	1	1			TMEM123	298	205	0.687919
ZNF284	1	1	1			RNF5	298	63	0.211409
RFPL4A	1	1	1			COX7A2L	297	172	0.579125
CCDC18	1	1	1			MLX	297	146	0.491582
KCNT2	1	1	1			CTNNB1	297	78	0.262626
CD200R2	1	1	1			RPL39	297	15	0.0505051
LOC344887	1	1	1			TPD52L2	296	184	0.621622
IRGM	1	1	1			FDFT1	296	60	0.202703
DKFZp686D0972	1	1	1			HERPUD1	294	82	0.278912
TMEM157	1	1	1			UBE2E1	294	63	0.214286
H2AFZP2	1	1	1			SEPW1	294	47	0.159864
C2orf48	1	1	1			SPCS3	292	170	0.582192
LOC348840	1	1	1			LAMB1	292	60	0.205479
POLN	1	1	1			SGTA	292	48	0.164384
IL1A	1	1	1			THOC3	292	43	0.14726
IL10	1	1	1			STK17B	291	104	0.357388
PPP1R12BP	1	1	1			COX4I1	291	63	0.216495
ING2	1	1	1			CALR	290	68	0.234483
ISG20	1	1	1			TUFM	290	61	0.210345
ITGB6	1	1	1			NT5DC2	290	61	0.210345
ITK	1	1	1			SKP1	290	56	0.193103
USP50	1	1	1			CDC20	289	42	0.145329
ZNF710	1	1	1			VEGFA	288	176	0.611111
KCNC4	1	1	1			PRKAA1	287	196	0.682927
LOC374920	1	1	1			MRPS30	287	168	0.585366
C1orf175	1	1	1			KIAA0194	287	146	0.508711
SFT2D2	1	1	1			EPS8	287	43	0.149826
LOC375190	1	1	1			CD164	286	204	0.713287
CERKL	1	1	1			AMBRA1	285	140	0.491228
RBM44	1	1	1			RNF138	285	35	0.122807
KCNQ3	1	1	1			RPS27A	285	31	0.108772
KDR	1	1	1			VAMP3	284	246	0.866197
KHK	1	1	1			ARL6IP4	284	75	0.264085
KIF5A	1	1	1			APOBEC3G	284	66	0.232394
TMEM189-UBE2V1	1	1	1			CTBP1	284	58	0.204225
LOC387820	1	1	1			RAN	284	48	0.169014
LOC387890	1	1	1			PPT1	283	138	0.487633
LOC388272	1	1	1			RPL23	283	21	0.0742049
C17orf76	1	1	1			ZNF207	282	35	0.124113
CCDC103	1	1	1			NAT13	281	106	0.377224
ZNF788	1	1	1			KHSRP	281	66	0.234875
ZNF761	1	1	1			PPFIBP1	280	203	0.725
ZNF324B	1	1	1			NFYC	280	43	0.153571
CD164L2	1	1	1			GUK1	280	27	0.0964286
C1orf53	1	1	1			RAB6A	279	106	0.379928
LOC388906	1	1	1			STIP1	279	43	0.154122
LOC389102	1	1	1			COL6A3	278	179	0.643885
LOC389333	1	1	1			BCAT1	278	122	0.438849
LOC389523	1	1	1			GNB2L1	278	39	0.140288
PA2G4P	1	1	1			PSMB4	278	35	0.125899
LOC390345	1	1	1			DDX41	277	34	0.122744
LOC390637	1	1	1			GORASP2	277	31	0.111913
LOC390806	1	1	1			VEZF1	276	125	0.452899
LOC390844	1	1	1			TMEM203	276	111	0.402174	yes
LOC390940	1	1	1			SLC5A3	275	263	0.956364
OR13E1P	1	1	1			PCBP1	275	253	0.92	yes
LCP1	1	1	1			MCL1	275	237	0.861818
BRCA1P1	1	1	1			EMP1	275	217	0.789091
LDHC	1	1	1			B4GALT5	274	128	0.467153
LGALS3BP	1	1	1			S100A10	274	125	0.456204
ABLIM1	1	1	1			RPL29	274	122	0.445255
C10orf114	1	1	1			RCC2	274	79	0.288321
LOC399940	1	1	1			H2AFY	273	58	0.212454
LOC400099	1	1	1			SEMA7A	273	46	0.168498
LOC400566	1	1	1			PITPNC1	272	161	0.591912
FLJ39303	1	1	1			UBXD8	272	114	0.419118
FLJ43879	1	1	1			ADRM1	272	48	0.176471
LOC401093	1	1	1			C19orf53	270	131	0.485185
DKFZp686I15217	1	1	1			C10orf119	270	26	0.0962963
LOC401233	1	1	1			KLF10	269	143	0.531599
LOC401321	1	1	1			M6PRBP1	268	140	0.522388
LOC401397	1	1	1			CAPRIN1	267	96	0.359551
LOR	1	1	1			RPS13	267	16	0.0599251
LOC401588	1	1	1			SRP9	266	106	0.398496
C10orf132	1	1	1			PGAM1	265	26	0.0981132
LOC402120	1	1	1			ANXA5	264	45	0.170455
LOC402573	1	1	1			LOC134997	264	1	0.00378788
LUM	1	1	1			MARCKSL1	263	207	0.787072
MIRN125B1	1	1	1			RTN4	263	195	0.741445
MIRN221	1	1	1			DUSP5	263	147	0.558935
MIRN24-2	1	1	1			PTBP1	263	109	0.414449
MIRN31	1	1	1			PLAU	263	23	0.0874525
STS	1	1	1			PRAME	262	156	0.59542
MAPT	1	1	1			JTB	262	132	0.503817
MATN2	1	1	1			GDI2	262	68	0.259542
SMCP	1	1	1			GARS	262	48	0.183206
MITF	1	1	1			MCFD2	260	193	0.742308
MAP3K9	1	1	1			SCUBE3	259	121	0.467181
MMP7	1	1	1			IDS	259	114	0.440154
ASGR1	1	1	1			PARVA	259	65	0.250965
MNT	1	1	1			H1F0	258	232	0.899225	yes
MOCS1	1	1	1			ARPP-19	258	212	0.821705
MRE11B	1	1	1			CITED2	258	191	0.74031
LOC440104	1	1	1			DAP	258	183	0.709302
LOC440122	1	1	1			HP1BP3	258	183	0.709302
LOC440459	1	1	1			FAM60A	258	80	0.310078
TRIM67	1	1	1			MYBL2	258	64	0.248062
LOC441154	1	1	1			UBAC1	257	33	0.128405
LOC441238	1	1	1			SLC25A6	256	52	0.203125
FLJ39080	1	1	1			RPL14	256	20	0.078125
TSPAN11	1	1	1			MT-ND4	255	215	0.843137
LOC442239	1	1	1			TMED2	255	157	0.615686
LOC442668	1	1	1			SNX3	255	137	0.537255
LOC442707	1	1	1			PTPLAD1	254	166	0.653543
LOC442777	1	1	1			APEX1	253	132	0.521739
NUDT1	1	1	1			NPM1	253	35	0.13834
TRNP	1	1	1			C20orf108	252	209	0.829365
MTX1P	1	1	1			JOSD1	252	193	0.765873
MVD	1	1	1			PPP2CA	251	102	0.406375
MX1	1	1	1			RHOC	251	64	0.25498
MYH11	1	1	1			WDR1	251	61	0.243028
GIMAP6	1	1	1			RPS21	251	5	0.0199203
ATP12A	1	1	1			RPL10A	250	20	0.08
NPAS1	1	1	1			H2AFV	249	167	0.670683
NPR1	1	1	1			IGFBP4	249	160	0.64257
NPTX1	1	1	1			MAGED1	249	149	0.598394
NTRK1	1	1	1			C19orf22	249	137	0.550201
ROR2	1	1	1			EIF1	249	122	0.48996
RNF165	1	1	1			STT3B	249	89	0.35743
LOC503543	1	1	1			RPS19	249	32	0.128514
FLJ35946	1	1	1			ADM	248	150	0.604839
G0S2	1	1	1			SLMO2	248	143	0.576613
PAX7	1	1	1			TGFB1	248	116	0.467742
PAX9	1	1	1			MCM4	248	62	0.25
HNT	1	1	1			PDCD2L	248	59	0.237903
TPRKB	1	1	1			PGD	248	37	0.149194
SERPINA5	1	1	1			CLIC1	248	33	0.133065
ZBTB7B	1	1	1			DHFR	248	14	0.0564516
PLLP	1	1	1			EIF3C	248	0	0
ING4	1	1	1			CDK4	247	40	0.161943
EGFL7	1	1	1			PARK7	246	60	0.243902
CLDN18	1	1	1			LOC643446	245	143	0.583673
RAB9B	1	1	1			SCD	245	141	0.57551
CXorf26	1	1	1			MRLC2	245	116	0.473469
RBJ	1	1	1			PRKD3	245	111	0.453061
C4orf18	1	1	1			FAM134A	245	86	0.35102
DACT1	1	1	1			CD109	245	84	0.342857
HPCAL4	1	1	1			SRPX	245	55	0.22449
PDE6A	1	1	1			CTNNAL1	245	28	0.114286
PDE9A	1	1	1			PSAT1	244	69	0.282787
LIPT1	1	1	1			TH1L	244	10	0.0409836
OAZ3	1	1	1			SF3B4	243	90	0.37037
ACSL5	1	1	1			SERINC3	243	67	0.27572
ZNF44	1	1	1			AK3L1	243	54	0.222222
PEX12	1	1	1			USP22	242	136	0.561983
PIGA	1	1	1			ADRBK1	242	81	0.334711
PIGC	1	1	1			EIF3H	241	21	0.0871369
PIK3C2B	1	1	1			SEC61A1	240	111	0.4625
PIN4	1	1	1			CSNK1E	240	50	0.208333
PITX2	1	1	1			EIF3CL	240	0	0
PKHD1	1	1	1			KIAA0040	239	233	0.974895
ATP6V1G2	1	1	1			HPCAL1	239	129	0.539749
EDG8	1	1	1			UBE2Q2	239	80	0.334728
PNOC	1	1	1			CCDC50	239	71	0.297071
C21orf58	1	1	1			NRIP1	238	205	0.861345
C21orf45	1	1	1			ST3GAL4	238	63	0.264706
C1orf190	1	1	1			C19orf6	238	57	0.239496
NOLA1	1	1	1			GPR177	237	134	0.565401
NECAB2	1	1	1			STUB1	237	16	0.0675105
POU4F1	1	1	1			AHCY	236	51	0.216102
KIAA1383	1	1	1			ENOSF1	236	46	0.194915
ATPBD1B	1	1	1			FTL	234	62	0.264957
BNC2	1	1	1			ECT2	234	27	0.115385
ELOVL2	1	1	1			F2R	233	208	0.892704
RHBDL2	1	1	1			CKAP4	233	180	0.772532
C21orf55	1	1	1			PHC2	233	121	0.519313
ZSCAN2	1	1	1			PTGES3	233	70	0.300429
MOSC2	1	1	1			TPX2	233	54	0.23176
ZCWPW1	1	1	1			CCT4	233	35	0.150215
FIGN	1	1	1			KARS	233	30	0.128755
C1orf78	1	1	1			DKK3	232	103	0.443966
RBM41	1	1	1			ARPC5	231	153	0.662338
KLHL26	1	1	1			ELK3	231	149	0.645022
C20orf29	1	1	1			HM13	230	73	0.317391
HES6	1	1	1			C2orf28	230	49	0.213043
BATF3	1	1	1			NIF3L1	229	160	0.69869
HSZFP36	1	1	1			SLC25A32	229	108	0.471616
DDEFL1	1	1	1			GLUD1	228	100	0.438596
ZNF673	1	1	1			JUND	227	213	0.938326	yes
CDC37L1	1	1	1			H1FX	227	207	0.911894	yes
OGDHL	1	1	1			TP53RK	227	163	0.718062
LMO3	1	1	1			COPS8	227	96	0.422907
MYO5C	1	1	1			CNN3	227	61	0.268722
ZMAT5	1	1	1			GNB2	227	43	0.189427
KIAA1217	1	1	1			MAD2L2	227	16	0.0704846
RNF20	1	1	1			SFRS2B	226	202	0.893805
PRMT8	1	1	1			ABHD2	226	82	0.362832
CTPS2	1	1	1			TAF9	226	82	0.362832
INPP5E	1	1	1			IFT57	226	43	0.190265
C10orf2	1	1	1			MRPL47	226	15	0.0663717
CA10	1	1	1			DSTN	225	113	0.502222
OLFML3	1	1	1			CTHRC1	225	105	0.466667
NT5M	1	1	1			PRKCDBP	224	148	0.660714
WDR93	1	1	1			C9orf30	224	142	0.633929
PYY	1	1	1			STC1	224	138	0.616071
C7orf36	1	1	1			STK25	224	70	0.3125
CPA6	1	1	1			NPM3	224	21	0.09375
NAT14	1	1	1			CIRH1A	224	20	0.0892857
TRPC7	1	1	1			LOC388344	223	127	0.569507
CAMK1G	1	1	1			ASPH	223	117	0.524664
PSME2	1	1	1			MAPKAP1	223	110	0.493274
TTC7A	1	1	1			ITGB5	223	75	0.336323
PBXIP1	1	1	1			ACTR1A	223	73	0.327354
PTGS1	1	1	1			FAF1	223	51	0.2287
TBC1D24	1	1	1			MARS	223	25	0.112108
ZNF490	1	1	1			HJURP	221	147	0.665158
SHROOM4	1	1	1			RRM2	221	91	0.411765
RNF150	1	1	1			RANBP5	221	67	0.303167
MICAL3	1	1	1			SCARA3	219	178	0.812785
LRRC7	1	1	1			CD70	219	127	0.579909
ZNF319	1	1	1			SELT	219	74	0.3379
HOMEZ	1	1	1			TMED9	219	65	0.296804
KLHL1	1	1	1			SH3GL1	219	65	0.296804
MYH7B	1	1	1			PSMB2	219	65	0.296804
KIAA1543	1	1	1			GART	219	45	0.205479
EPB41L5	1	1	1			DNM2	219	37	0.16895
TNRC6C	1	1	1			TOMM20	218	112	0.513761
ZNF317	1	1	1			KCMF1	218	50	0.229358
GRHL3	1	1	1			RPL9	218	18	0.0825688
TP53INP2	1	1	1			LOC203547	216	193	0.893519
ZNF250	1	1	1			CYCS	216	94	0.435185
RDH5	1	1	1			SFXN1	216	89	0.412037
BCL2L2	1	1	1			PDIA4	216	64	0.296296
RFX3	1	1	1			TCEB3	215	123	0.572093
FASTKD5	1	1	1			COTL1	215	76	0.353488
ALX4	1	1	1			MGAT4B	215	34	0.15814
HCN2	1	1	1			ARCN1	214	129	0.602804
BCYRN1P1	1	1	1			KLHDC2	214	82	0.383178
LOC619208	1	1	1			C6orf108	214	50	0.233645
RRBP1	1	1	1			PRKRA	212	44	0.207547
RYR1	1	1	1			DAZAP1	212	41	0.193396
BIK	1	1	1			MPZL1	211	158	0.748815
NEUROG2	1	1	1			MAZ	211	121	0.57346
SLC28A3	1	1	1			YAP1	211	98	0.464455
SMOC2	1	1	1			LRRFIP1	211	93	0.440758
TMEM91	1	1	1			USP25	211	54	0.255924
LOC642290	1	1	1			ATP5C1	211	20	0.0947867
LOC642580	1	1	1			GSTP1	211	17	0.0805687
LOC642852	1	1	1			PDZD11	210	57	0.271429
LOC643014	1	1	1			TUBB3	209	141	0.674641
LOC643072	1	1	1			VAT1	209	90	0.430622
LOC643085	1	1	1			CLTA	209	84	0.401914
LOC643496	1	1	1			KPNB1	209	50	0.239234
LOC643641	1	1	1			PTMA	209	46	0.220096
HSD17BP1	1	1	1			ILK	209	24	0.114833
RGS18	1	1	1			RPL31	209	22	0.105263
FLJ45055	1	1	1			LOC439953	209	15	0.0717703
LOC644169	1	1	1			ARL4C	208	198	0.951923	yes
LOC644192	1	1	1			RNF11	208	139	0.668269
LOC644661	1	1	1			LIMA1	208	123	0.591346
FLJ38668	1	1	1			DVL3	208	61	0.293269
LOC644909	1	1	1			NT5C	208	58	0.278846
BLVRB	1	1	1			SLC25A33	208	50	0.240385
LOC645094	1	1	1			SNRPB	208	28	0.134615
LOC645142	1	1	1			C1orf144	207	183	0.884058
LOC645431	1	1	1			CD47	207	112	0.541063
ARRDC5	1	1	1			LAMC1	207	107	0.516908
FLJ44342	1	1	1			CCT2	207	19	0.0917874
LOC645486	1	1	1			ERGIC3	207	18	0.0869565
NDST4	1	1	1			PTRF	206	171	0.830097
TR2IT1	1	1	1			RIC8A	206	114	0.553398
LOC646196	1	1	1			HSF1	206	27	0.131068
LOC646324	1	1	1			IER2	205	195	0.95122
LOC646696	1	1	1			ALKBH5	205	178	0.868293
LOC646778	1	1	1			LPIN2	205	70	0.341463
FBXW4	1	1	1			RPS16	205	59	0.287805
LOC646808	1	1	1			HGS	205	33	0.160976
LOC647211	1	1	1			RPS28	205	5	0.0243902
EFCAB6	1	1	1			NAP1L4	204	121	0.593137
LOC648343	1	1	1			TM7SF3	204	39	0.191176
LOC648774	1	1	1			ERF	203	79	0.389163
PCDH20	1	1	1			SPTBN1	203	79	0.389163
C12orf43	1	1	1			ATP5F1	203	26	0.128079
LOC648987	1	1	1			RPS3A	203	20	0.0985222
LOC649179	1	1	1			ADD3	202	80	0.39604
MRPS26	1	1	1			YIPF3	202	48	0.237624
PFTK2	1	1	1			RPS7	202	16	0.0792079
UPF3B	1	1	1			CXXC5	201	155	0.771144
FLJ38576	1	1	1			TRIOBP	201	62	0.308458
PYCRL	1	1	1			SH3BP4	200	133	0.665
SLC15A2	1	1	1			BTBD1	200	90	0.45
SLC19A1	1	1	1			LMAN2	200	40	0.2
SLCO2A1	1	1	1			C5orf37	200	29	0.145
SMPD1	1	1	1			DDX5	199	74	0.371859
SPN	1	1	1			PCTK2	199	65	0.326633
SNORA71C	1	1	1			SERPINB6	199	57	0.286432
SNORA32	1	1	1			FKBP1A	199	57	0.286432
HNF1A	1	1	1			NDFIP2	199	54	0.271357
MIRN573	1	1	1			NDUFA9	199	21	0.105528
MIRN630	1	1	1			FZD6	198	132	0.666667
TEC	1	1	1			VASP	198	58	0.292929
TGFB2	1	1	1			AHCYL1	198	48	0.242424
TLL2	1	1	1			OBFC1	198	36	0.181818
TLR3	1	1	1			RPS7P1	197	115	0.583756
TRAF2	1	1	1			STARD7	197	108	0.548223
TRO	1	1	1			ILF3	197	84	0.426396
LOC728342	1	1	1			SUPT4H1	197	53	0.269036
LOC728350	1	1	1			RAC1	196	99	0.505102
LOC728353	1	1	1			PDCD2	196	92	0.469388
LOC728509	1	1	1			TSPAN3	196	81	0.413265
LOC728755	1	1	1			FARP2	196	60	0.306122
LOC728758	1	1	1			TRIM28	196	46	0.234694
LOC728800	1	1	1			AP2A2	196	33	0.168367
LOC729085	1	1	1			CD99	196	16	0.0816327
LOC729175	1	1	1			ARF3	195	141	0.723077
CCDC61	1	1	1			MLPH	195	94	0.482051
LOC729506	1	1	1			BAALC	194	126	0.649485
FLJ37453	1	1	1			TUBB2C	194	121	0.623711
LOC729879	1	1	1			UCHL1	194	51	0.262887
LOC729970	1	1	1			SCARB2	193	99	0.512953
LOC730091	1	1	1			C11orf59	193	73	0.378238
TYRP1	1	1	1			WDSOF1	193	22	0.11399
LOC731282	1	1	1			IMPAD1	192	140	0.729167
USH2A	1	1	1			EIF3D	192	32	0.166667
VEGFB	1	1	1			TPBG	191	185	0.968586
VPREB1	1	1	1			VGLL4	191	154	0.806283
LOC751071	1	1	1			CNOT8	191	92	0.481675
ZNF17	1	1	1			DHX15	191	83	0.434555
CA3	1	1	1			CD81	191	64	0.335079
ZNF74	1	1	1			NUP98	191	38	0.198953
ZNF222	1	1	1			NCKAP1	191	33	0.172775
ZNF138	1	1	1			NIPA2	190	136	0.715789
ZNF184	1	1	1			RPL39P3	190	94	0.494737
ZNF205	1	1	1			ARHGAP21	190	77	0.405263
ZNF232	1	1	1			TOMM34	190	64	0.336842
BTG2	1	1	1			UBE2M	190	53	0.278947
KCNAB1	1	1	1			UBP1	190	49	0.257895
ZNF426	1	1	1			SDC4	189	118	0.624339
C9orf16	1	1	1			LRRC47	189	103	0.544974
FKRP	1	1	1			TSPAN6	189	67	0.354497
PLEKHF1	1	1	1			PRNP	188	176	0.93617
EPM2A	1	1	1			TCF12	188	109	0.579787
NKAIN1	1	1	1			FRMD8	188	107	0.569149
ABHD8	1	1	1			LOC389435	188	96	0.510638
C13orf7	1	1	1			LOC441073	188	82	0.43617
PGBD5	1	1	1			RPS15A	188	5	0.0265957
C22orf29	1	1	1			ATP6V1A	187	78	0.417112
ZDHHC14	1	1	1			UROS	187	72	0.385027
GAL3ST4	1	1	1			ATF4	187	56	0.299465
ZNF385D	1	1	1			CEP57	187	46	0.245989
ACBD4	1	1	1			PAK1	187	29	0.15508
IQCA	1	1	1			PPIL1	186	99	0.532258
ARMC5	1	1	1			SLC35B2	186	82	0.44086
KIAA1822L	1	1	1			RSL1D1	186	80	0.430108
FLJ21062	1	1	1			SFRS10	186	69	0.370968
NUDT18	1	1	1			C16orf58	186	63	0.33871
ZNF212	1	1	1			AMFR	186	57	0.306452
ZNF672	1	1	1			PPP4R1	186	52	0.27957
ATAD5	1	1	1			MTCH2	186	20	0.107527
ADM2	1	1	1			BMI1	185	87	0.47027
NR4A3	1	1	1			G3BP1	185	75	0.405405
FRAS1	1	1	1			BUB3	185	72	0.389189
ASRGL1	1	1	1			TMEM158	184	173	0.940217
ORAI2	1	1	1			MICAL2	184	103	0.559783
PIGZ	1	1	1			C1orf108	184	102	0.554348
EFHD1	1	1	1			AGRN	184	66	0.358696
KLHL15	1	1	1			S100A2	184	50	0.271739
CALM2P3	1	1	1			EIF4B	184	47	0.255435
KIAA1688	1	1	1			BAT3	184	12	0.0652174
LIMD2	1	1	1			SPRY2	183	159	0.868852
TMEM177	1	1	1			RNF41	183	140	0.765027
ZNF436	1	1	1			PTP4A1	183	135	0.737705
APOL6	1	1	1			RBM4	183	113	0.617486
TRIM11	1	1	1			PMP22	183	107	0.584699
APOLD1	1	1	1			OGT	183	104	0.568306
CDADC1	1	1	1			LARP6	183	93	0.508197
SNN	1	1	1			CORO1C	183	46	0.251366
CDCA3	1	1	1			VCP	183	42	0.229508
APH1B	1	1	1			RAB10	182	126	0.692308
KATNAL2	1	1	1			EI24	182	66	0.362637
HIST1H3D	1	1	1			RPS24	182	42	0.230769
RILP	1	1	1			PPP1R14B	182	38	0.208791
C8orf13	1	1	1			SGK1	182	36	0.197802
CRISPLD1	1	1	1			GLRX3	182	25	0.137363
NRIP2	1	1	1			NOMO1	182	4	0.021978
FAM62C	1	1	1			PIP5K1A	181	84	0.464088
IMMP2L	1	1	1			ARL8B	181	79	0.436464
PIP5K1B	1	1	1			ZDHHC3	181	69	0.381215
C12orf25	1	1	1			ATG16L1	181	66	0.364641
FLJ13305	1	1	1			CS	181	53	0.292818
SYDE2	1	1	1			PCBP2	181	49	0.270718
ARID5B	1	1	1			STXBP1	181	28	0.154696
MFSD7	1	1	1			NDUFV2	181	8	0.0441989
C12orf26	1	1	1			RPS26L	181	2	0.0110497
MGC13057	1	1	1			GOLPH3	180	117	0.65
EFCAB2	1	1	1			NPLOC4	180	101	0.561111
NUDT22	1	1	1			TMEM165	180	88	0.488889
BRMS1L	1	1	1			STAMBP	180	71	0.394444
ZNF527	1	1	1			MAT2A	180	61	0.338889
KBTBD8	1	1	1			ITM2C	180	56	0.311111
PGBD1	1	1	1			FTH1	180	53	0.294444
KIRREL3	1	1	1			PRDX1	180	49	0.272222
NTNG2	1	1	1			COPA	180	37	0.205556
PHACS	1	1	1			PSMC4	180	20	0.111111
LNX1	1	1	1			C16orf45	179	90	0.502793
PIGO	1	1	1			LMNB2	179	88	0.49162
C19orf48	1	1	1			IRAK1	179	77	0.430168
CROCCL1	1	1	1			ATP1B3	179	62	0.346369
ZC3H10	1	1	1			PON2	179	39	0.217877
GPR128	1	1	1			MTG1	179	34	0.189944
C9orf100	1	1	1			PPIB	179	14	0.0782123
PRSS12	1	1	1			HNRNPA0	178	169	0.949438	yes
JUB	1	1	1			RPS3AP6	178	75	0.421348
C17orf91	1	1	1			PYGB	178	62	0.348315
C12orf62	1	1	1			CNIH3	177	135	0.762712
ITGA8	1	1	1			CDK2AP1	177	92	0.519774
TUBGCP6	1	1	1			FAM83D	177	90	0.508475
KNDC1	1	1	1			C6orf153	177	61	0.344633
KIAA1751	1	1	1			NSMCE4A	177	48	0.271186
TP63	1	1	1			CTSD	177	37	0.20904
TNK1	1	1	1			NDUFB9	177	37	0.20904
ADAM1	1	1	1			CD55	177	31	0.175141
FBP2	1	1	1			LRRC58	176	122	0.693182
CDKL1	1	1	1			EPN2	176	97	0.551136
SAP30	1	1	1			PTDSS1	176	78	0.443182
FGF17	1	1	1			FERMT2	176	59	0.335227
ALDH1A2	1	1	1			PRDX3	176	54	0.306818
KLHL6	1	1	1			RAB31	175	103	0.588571
KRT8P12	1	1	1			PPP1R2	175	71	0.405714
KCNH7	1	1	1			ADD1	175	49	0.28
HS6ST2	1	1	1			LSM2	175	28	0.16
SOCS3	1	1	1			C7orf44	175	22	0.125714
ZNF616	1	1	1			SERBP1	174	108	0.62069
C6orf176	1	1	1			HSPA5	174	75	0.431034
CG018	1	1	1			AZIN1	174	70	0.402299
COX19	1	1	1			GNA11	174	68	0.390805
SYT7	1	1	1			METAP1	174	66	0.37931
SPSB3	1	1	1			KIAA1191	174	53	0.304598
PIGQ	1	1	1			CLTC	174	48	0.275862
SYNGR2	1	1	1			NSL1	174	45	0.258621
COL23A1	1	1	1			ARD1A	174	36	0.206897
RSAD2	1	1	1			RPL18A	174	15	0.0862069
SLFN11	1	1	1			TMEPAI	173	140	0.809249
NEXN	1	1	1			SDC2	173	115	0.66474
IDI2	1	1	1			PREB	173	41	0.236994
KIAA1919	1	1	1			ACLY	173	27	0.156069
ZNF804A	1	1	1			PLEKHH2	172	96	0.55814
C19orf20	1	1	1			LOC653314	172	87	0.505814
DCLK1	1	1	1			CAPZA2	172	78	0.453488
LYK5	1	1	1			AP2B1	172	70	0.406977
MGC16385	1	1	1			GTF3C5	172	47	0.273256
EDG5	1	1	1			IARS	172	22	0.127907
SNORD22	1	1	1			ACTN4	172	19	0.110465
RG9MTD2	1	1	1			PSMA5	172	15	0.0872093
TJAP1	1	1	1			LOC10012902	172	0	0
CPA5	1	1	1			LRRC41	171	107	0.625731
ACVRL1	1	1	1			PIK3R2	171	68	0.397661
SERHL	1	1	1			TMEM181	171	65	0.380117
SYTL3	1	1	1			GOT2	171	60	0.350877
EPSTI1	1	1	1			SRP14	171	54	0.315789
HAND2	1	1	1			LEPRE1	171	52	0.304094
MYOT	1	1	1			CCDC6	171	42	0.245614
TP53I11	1	1	1			POLA2	171	42	0.245614
APBA3	1	1	1			DEAF1	171	27	0.157895
RGS6	1	1	1			DPYSL3	170	100	0.588235
DEPDC5	1	1	1			H3F3B	170	97	0.570588
ACYP1	1	1	1			PKIG	170	79	0.464706
KIAA0226	1	1	1			TIMP1	170	64	0.376471
CENTB1	1	1	1			UBE2D3	170	59	0.347059
ZNF536	1	1	1			HIF1A	170	52	0.305882
HEPH	1	1	1			ANAPC11	170	44	0.258824
SV2B	1	1	1			FAM49B	170	21	0.123529
DLEC1	1	1	1			SP100	170	16	0.0941176
LOC100127891	2	2	1			TGIF1	169	113	0.668639
LOC100128130	2	2	1			PPP1CB	169	87	0.514793
LOC100128242	2	2	1			NRP1	169	82	0.485207
LOC100128341	2	2	1			GANAB	169	41	0.242604
LOC100129034	2	2	1			CD63	169	33	0.195266
LOC100129940	2	2	1			NTSR1	168	149	0.886905
LOC100130321	2	2	1			PRRX1	168	110	0.654762
LOC100130921	2	2	1			MCCC2	168	29	0.172619
LOC100131091	2	2	1			RHOB	167	163	0.976048	yes
LOC100131261	2	2	1			P15RS	167	119	0.712575
LOC100131669	2	2	1			CALU	167	117	0.700599
MAMLD1	2	2	1			GPX1	167	59	0.353293	yes
UST	2	2	1			NDUFA10	167	46	0.275449
ODZ1	2	2	1			EIF2A	167	41	0.245509
SCML2	2	2	1			TSG101	167	34	0.203593
COLEC10	2	2	1			PSMD14	166	108	0.650602
SIX2	2	2	1			MAN2A1	166	93	0.560241
DNAJB4	2	2	1			ETF1	166	92	0.554217
LZTS1	2	2	1			NUSAP1	166	28	0.168675
EGLN2	2	2	1			ACTR10	166	27	0.162651
MGC16703	2	2	1			SUCLG1	166	26	0.156627
C7orf29	2	2	1			CEP55	165	57	0.345455
PIK3IP1	2	2	1			EEF1A2	165	49	0.29697
MCM3APAS	2	2	1			TCP1	165	30	0.181818
PKD1L2	2	2	1			RHOG	164	143	0.871951
GPRIN1	2	2	1			RNF149	164	81	0.493902
CSMD3	2	2	1			ALDH3A2	164	58	0.353659
WDR92	2	2	1			CENTG2	164	44	0.268293
CATSPER2	2	2	1			RPN2	164	19	0.115854
CLN5	2	2	1			YWHAH	163	125	0.766871
C12orf45	2	2	1			TRIM25	163	94	0.576687
LOC124974	2	2	1			RPS23	163	48	0.294479
ZNF543	2	2	1			UBTF	163	27	0.165644
C19orf47	2	2	1			OLA1	163	23	0.141104
ASB17	2	2	1			SUSD5	162	116	0.716049
C20orf198	2	2	1			CBFB	162	98	0.604938
COL4A6	2	2	1			RAB1B	162	94	0.580247
C2orf60	2	2	1			MRPS6	162	80	0.493827
COL8A1	2	2	1			THAP4	162	67	0.41358
LOC129607	2	2	1			EIF4EBP1	162	63	0.388889
RFTN2	2	2	1			SDCCAG3	162	62	0.382716
AHSA2	2	2	1			HYOU1	162	51	0.314815
TRIM71	2	2	1			MYH9	162	49	0.302469
C5orf33	2	2	1			PSMD13	162	31	0.191358
STXBP5	2	2	1			ARMC10	162	29	0.179012
ANKRD19	2	2	1			NOMO3	162	0	0
UPRT	2	2	1			BHLHB3	161	130	0.807453
WFDC3	2	2	1			CYB5B	161	123	0.763975
MIB2	2	2	1			VCL	161	68	0.42236
CRYGS	2	2	1			WTAP	161	40	0.248447
PRICKLE1	2	2	1			ERH	161	35	0.217391
GLT1D1	2	2	1			EIF2S3	160	117	0.73125
RAD9B	2	2	1			SERPINH1	160	105	0.65625
C14orf145	2	2	1			ITGA2	160	104	0.65
FLJ27352	2	2	1			GHITM	160	64	0.4
TMEM199	2	2	1			PLAT	160	49	0.30625
DIRAS1	2	2	1			GYG1	160	33	0.20625
C1orf211	2	2	1			IFRD2	160	27	0.16875
DCDC2B	2	2	1			PPP4C	160	22	0.1375
ZNF362	2	2	1			PDXP	159	123	0.773585
PLB1	2	2	1			MAP1LC3B	159	101	0.63522
UPP2	2	2	1			KCNMA1	159	89	0.559748
PPP4R2	2	2	1			SPOCK1	159	80	0.503145
CIDECP	2	2	1			CPE	159	46	0.289308
LOC153469	2	2	1			PLAUR	159	27	0.169811
FLJ25439	2	2	1			AP2A1	159	27	0.169811
ZNF783	2	2	1			PSME4	159	27	0.169811
PEBP4	2	2	1			YIF1A	159	18	0.113208
RPESP	2	2	1			LOC729402	159	17	0.106918
FAM122C	2	2	1			NOMO2	159	1	0.00628931
ZNF550	2	2	1			TGFBR2	158	99	0.626582
CFD	2	2	1			TNFRSF1A	158	79	0.5
LCA5	2	2	1			NET1	158	52	0.329114
DIO2	2	2	1			CLINT1	158	42	0.265823
DOCK2	2	2	1			NUDT4	158	37	0.234177
RILPL2	2	2	1			HMG20B	158	35	0.221519
FAM24B	2	2	1			MDK	158	28	0.177215
LOC204010	2	2	1			CSE1L	158	17	0.107595
ETV2	2	2	1			HNRPF	157	139	0.88535
C11orf82	2	2	1			SPATS2	157	69	0.43949
CCDC11	2	2	1			CDC34	157	67	0.426752
C10orf25	2	2	1			BUD13	157	63	0.401274
C6orf223	2	2	1			TMOD3	157	58	0.369427
PHACTR1	2	2	1			LOC643358	157	56	0.356688
HS3ST5	2	2	1			SMYD2	157	36	0.229299
FOXF2	2	2	1			DDX56	157	18	0.11465
ZHX3	2	2	1			COPS3	157	17	0.10828
DDN	2	2	1			ARHGAP12	156	87	0.557692
CEP68	2	2	1			RAB5C	156	77	0.49359
OTUD3	2	2	1			RNASEH2C	156	59	0.378205
SGK3	2	2	1			PHF20L1	156	52	0.333333
FUT2	2	2	1			YEATS2	156	46	0.294872
TMCO4	2	2	1			COPB1	156	34	0.217949
LOC257396	2	2	1			EIF3I	156	15	0.0961538
ZNF324	2	2	1			SEMA4B	155	87	0.56129
DFNB31	2	2	1			STIM1	155	80	0.516129
DKFZP586H2123	2	2	1			ITGA6	155	71	0.458065
ODZ4	2	2	1			CDH11	155	70	0.451613
NKX2-8	2	2	1			SDCBP	155	60	0.387097
FLJ35348	2	2	1			NDUFC2	155	57	0.367742
GGTL3	2	2	1			ILF2	155	31	0.2
TMEM28	2	2	1			PAICS	154	97	0.62987
NDOR1	2	2	1			VEGFC	154	60	0.38961
RPS6KA6	2	2	1			NME1	154	55	0.357143
LOC282997	2	2	1			TNPO1	154	41	0.266234
GPR137C	2	2	1			ATP5A1	154	31	0.201299
LOC285205	2	2	1			LRRC59	153	92	0.601307
TRIM59	2	2	1			PRKDC	153	51	0.333333
CCDC113	2	2	1			ATXN10	153	44	0.287582
IL19	2	2	1			TMEM59	153	31	0.202614
SOX8	2	2	1			CEBPZ	152	108	0.710526
HIVEP1	2	2	1			MRPS27	152	86	0.565789
DDX51	2	2	1			LASP1	152	75	0.493421
HNRPH3	2	2	1			XPO1	152	75	0.493421
HOXA1	2	2	1			ABI2	152	63	0.414474
HSD17B4	2	2	1			MAGT1	152	57	0.375
LOC339879	2	2	1			TSPAN13	152	54	0.355263
ID4	2	2	1			GPI	152	47	0.309211
ZC3H12D	2	2	1			FKBP8	152	47	0.309211
ZSCAN22	2	2	1			PSMA1	152	43	0.282895
LOC347273	2	2	1			EIF2AK1	152	40	0.263158
ANKRD37	2	2	1			ICT1	152	27	0.177632
IL6R	2	2	1			CHCHD3	152	23	0.151316
TNFRSF9	2	2	1			FHL2	151	47	0.311258
INCENP	2	2	1			LOC653702	151	43	0.284768
ITGB7	2	2	1			TWF1	151	43	0.284768
ITIH3	2	2	1			HECTD3	151	43	0.284768
ITPKB	2	2	1			RHEB	151	32	0.211921
THSD1P	2	2	1			CAPN1	151	27	0.178808
KIF7	2	2	1			MRPS18B	151	19	0.125828
SPATA21	2	2	1			SND1	151	18	0.119205
CCDC23	2	2	1			PDGFRA	150	97	0.646667
GJB7	2	2	1			PGM1	150	42	0.28
KCNJ2	2	2	1			TSPAN31	150	34	0.226667
KCNJ14	2	2	1			MYL6	150	18	0.12
KIF25	2	2	1			LOC392322	150	4	0.0266667
C15orf52	2	2	1			YTHDF1	149	125	0.838926
C3orf54	2	2	1			DSCR3	149	80	0.536913
C5orf39	2	2	1			ST13	149	59	0.395973
LOC390748	2	2	1			CCNL1	149	53	0.355705
LAMA3	2	2	1			EIF4E2	149	33	0.221477
LIG4	2	2	1			PURA	148	140	0.945946	yes
FAM102A	2	2	1			SRRM2	148	129	0.871622
LOC400027	2	2	1			MAP4	148	81	0.547297
LOC400236	2	2	1			FUT8	148	50	0.337838
LOC400499	2	2	1			SSRP1	148	40	0.27027
VMAC	2	2	1			VAC14	148	37	0.25
PIM3	2	2	1			VARS	148	11	0.0743243
MEST	2	2	1			RPL7	148	4	0.027027
MFAP1	2	2	1			C16orf72	147	127	0.863946
MN1	2	2	1			TSN	147	116	0.789116
LOC440944	2	2	1			SLC39A1	147	113	0.768707
LOC441054	2	2	1			DHX32	147	72	0.489796
MIRN196B	2	2	1			RFWD2	147	50	0.340136
MYBPC3	2	2	1			MET	146	104	0.712329
NEK1	2	2	1			SLC39A14	146	86	0.589041
NINJ1	2	2	1			DCTN4	146	73	0.5
LOC492311	2	2	1			ABR	146	58	0.39726
CYHR1	2	2	1			CAPZA1	146	47	0.321918
IGF2AS	2	2	1			CCNL2	146	41	0.280822
C8orf55	2	2	1			SMG5	146	40	0.273973
PIGCP1	2	2	1			STOML2	146	27	0.184932
TM6SF2	2	2	1			OXA1L	146	27	0.184932
TPCN1	2	2	1			TBCB	146	26	0.178082
C21orf29	2	2	1			MRPL4	146	14	0.0958904
SOX18	2	2	1			EEF1AL11	146	2	0.0136986
ARL15	2	2	1			SLC25A36	145	91	0.627586
HYDIN	2	2	1			SEP15	145	81	0.558621
KLHL28	2	2	1			UHRF2	145	70	0.482759
C1orf56	2	2	1			MFGE8	145	24	0.165517
BANP	2	2	1			PRMT5	145	23	0.158621
PINX1	2	2	1			ATIC	145	20	0.137931
C14orf102	2	2	1			NAB2	144	84	0.583333
FLJ10292	2	2	1			CIAO1	144	54	0.375
SLC6A15	2	2	1			YKT6	144	36	0.25
CNO	2	2	1			PSMD2	144	20	0.138889
C4orf21	2	2	1			RYK	144	20	0.138889
CHST12	2	2	1			PVR	143	77	0.538462
RBM38	2	2	1			MGLL	143	77	0.538462
C6orf64	2	2	1			SLAIN2	143	58	0.405594
PECR	2	2	1			PEA15	143	56	0.391608
RAG1AP1	2	2	1			CAPZB	143	32	0.223776
MAPK7	2	2	1			PCDHGC3	142	130	0.915493	yes
PSKH1	2	2	1			C16orf63	142	119	0.838028
BRUNOL4	2	2	1			CEBPG	142	110	0.774648
PLSCR4	2	2	1			C20orf177	142	93	0.65493
C20orf74	2	2	1			CLDND1	142	86	0.605634
MCOLN1	2	2	1			ETV5	142	82	0.577465
ODZ2	2	2	1			ELAC2	142	23	0.161972
KIAA1211	2	2	1			EIF3M	142	13	0.0915493
AHRR	2	2	1			RAD21	141	44	0.312057
NLGN2	2	2	1			PDE8A	141	27	0.191489
USP35	2	2	1			LOC440595	141	7	0.0496454
KIAA1407	2	2	1			TCTA	140	112	0.8
DPP10	2	2	1			NPTX2	140	88	0.628571
KIAA1529	2	2	1			TOR1A	140	57	0.407143
ZBTB4	2	2	1			ORAOV1	140	39	0.278571
KIAA1545	2	2	1			RPS27P4	140	25	0.178571
SFMBT2	2	2	1			RPS27	140	11	0.0785714
FAM5B	2	2	1			CBR1	139	77	0.553957
NLRC4	2	2	1			FASTKD2	139	76	0.546763
ZNF77	2	2	1			SREBF2	139	55	0.395683
CACNG8	2	2	1			LAMP2	139	51	0.366906
RGS12	2	2	1			SMARCD2	139	48	0.345324
RMRP	2	2	1			COL4A1	139	37	0.266187
MRPS12	2	2	1			NCOR2	139	32	0.230216
SLC22A23	2	2	1			TBL2	139	20	0.143885
FAM111A	2	2	1			TALDO1	139	14	0.100719
NAPB	2	2	1			PLEKHB2	138	108	0.782609
SPATA1	2	2	1			ARPC4	138	90	0.652174
LOC643327	2	2	1			AMD1	138	60	0.434783
LOC643749	2	2	1			PDLIM3	138	41	0.297101
FLJ45032	2	2	1			HADHA	138	39	0.282609
LOC643949	2	2	1			RBBP8	138	33	0.23913
GZF1	2	2	1			RAP1B	138	24	0.173913
LOC644451	2	2	1			NUP88	138	16	0.115942
LOC645195	2	2	1			RWDD4A	138	13	0.0942029
LOC646576	2	2	1			LOC729209	138	3	0.0217391
SHH	2	2	1			UBASH3B	137	95	0.693431
C1orf176	2	2	1			DERL1	137	87	0.635036
SLC16A2	2	2	1			SCHIP1	137	71	0.518248
SLC18A2	2	2	1			NUMB	137	51	0.372263
SLC22A5	2	2	1			CSNK1G2	137	45	0.328467
SMARCA2	2	2	1			PUF60	137	44	0.321168
KCTD14	2	2	1			SNX14	137	19	0.138686
CDKL5	2	2	1			PGAM4	137	6	0.0437956	yes
BTC	2	2	1			FEM1B	136	119	0.875
SNORD93	2	2	1			NR2C2	136	110	0.808824
C3AR1	2	2	1			GLT25D1	136	102	0.75
TUBA4A	2	2	1			TSPAN17	136	53	0.389706
LOC728290	2	2	1			GINS2	136	53	0.389706
LOC729212	2	2	1			PRNPIP	136	40	0.294118
VGF	2	2	1			CCDC95	136	21	0.154412
TRPV1	2	2	1			ATP5O	136	21	0.154412
ZNF8	2	2	1			TKT	136	11	0.0808824
ZNF10	2	2	1			TOMM22	135	83	0.614815
ZNF41	2	2	1			PDS5A	135	53	0.392593
ZNF45	2	2	1			XPO6	135	47	0.348148
ZNF121	2	2	1			HEBP2	135	40	0.296296
SLC25A20	2	2	1			C20orf112	135	37	0.274074
ATAD4	2	2	1			NUS1	135	33	0.244444
ZXDC	2	2	1			ATXN2L	135	23	0.17037
CEP97	2	2	1			AKT2	135	22	0.162963
TCTN1	2	2	1			RPL34	135	8	0.0592593
HMBOX1	2	2	1			LOC339799	134	98	0.731343
MAFK	2	2	1			PAK2	134	89	0.664179
SVEP1	2	2	1			TMEM66	134	71	0.529851
TTC26	2	2	1			KIF5B	134	54	0.402985
C10orf88	2	2	1			KPNA4	134	50	0.373134
SEMA6D	2	2	1			UQCRQ	134	49	0.365672
PGAP1	2	2	1			ATMIN	134	48	0.358209
ZNF703	2	2	1			NDFIP1	134	47	0.350746
AKNA	2	2	1			MAEA	134	38	0.283582
TAF15	2	2	1			IPO9	134	25	0.186567
ACOX2	2	2	1			ITGA5	134	18	0.134328
FZD4	2	2	1			PPP1R15B	133	126	0.947368
ZNF484	2	2	1			SPIN1	133	103	0.774436
KLF16	2	2	1			C20orf11	133	81	0.609023
ARMC2	2	2	1			STCH	133	76	0.571429
C3orf20	2	2	1			ARRDC3	133	68	0.511278
ZNF394	2	2	1			CACNA2D4	133	61	0.458647
ANXA9	2	2	1			CNOT1	133	61	0.458647
C5orf32	2	2	1			TXNDC12	133	61	0.458647
LCOR	2	2	1			TTC19	133	38	0.285714
ZNF559	2	2	1			SPCS1	133	38	0.285714
SLC12A8	2	2	1			IMPDH2	133	11	0.0827068
ZNF469	2	2	1			LEPROT	132	101	0.765152
EPR1	2	2	1			TIMM23	132	85	0.643939
ZNF577	2	2	1			CALM3	132	67	0.507576
ZBTB45	2	2	1			PLEKHM2	132	53	0.401515
AIFM2	2	2	1			ZNF364	132	42	0.318182
WDR73	2	2	1			ARPC1B	132	23	0.174242
FAM83A	2	2	1			UBE2S	132	22	0.166667
PPFIA2	2	2	1			WBSCR18	131	119	0.908397
PIK3R3	2	2	1			TFPI	131	61	0.465649
C4orf8	2	2	1			CCNG1	131	58	0.442748
SYNGAP1	2	2	1			C9orf32	131	52	0.396947
STBD1	2	2	1			KLC1	131	52	0.396947
TSR2	2	2	1			FMNL3	131	47	0.358779
BTBD6	2	2	1			ANXA11	131	27	0.206107
ZNF799	2	2	1			RACGAP1	131	26	0.198473
C19orf52	2	2	1			PRKCSH	131	11	0.0839695
FAM104B	2	2	1			ADORA2B	130	98	0.753846
SPOCD1	2	2	1			PTPN1	130	95	0.730769
MYOM2	2	2	1			UBB	130	74	0.569231
CALML4	2	2	1			HNRPAB	130	71	0.546154
SLC24A1	2	2	1			GLUL	130	57	0.438462
LMBRD2	2	2	1			OTUD5	130	48	0.369231
GLYATL1	2	2	1			KPNA6	130	39	0.3
GPR50	2	2	1			MDH2	130	25	0.192308
LOC92482	2	2	1			CDC42EP3	129	101	0.782946
DNER	2	2	1			DOLPP1	129	100	0.775194
LOC93202	2	2	1			PIGY	129	97	0.751938
ZNF670	2	2	1			MRPL30	129	86	0.666667
C3orf50	2	2	1			TRIM8	129	76	0.589147
HTRA3	2	2	1			PTPN9	129	60	0.465116
KCNK6	2	2	1			RAB2A	129	53	0.410853
TNFRSF8	2	2	1			CDK2	129	51	0.395349
MED26	2	2	1			VPS72	129	47	0.364341
ONECUT2	2	2	1			RBL2	129	33	0.255814
SLC25A27	2	2	1			C12orf11	129	30	0.232558
NR1D1	2	2	1			ARPC1A	129	28	0.217054
CD69	2	2	1			LLGL1	129	26	0.20155
GPRASP1	2	2	1			RPL11	129	16	0.124031
CP110	2	2	1			CTSA	129	9	0.0697674
RBM19	2	2	1			EEF1G	129	8	0.0620155
LOC100128442	3	3	1			SPRED1	128	97	0.757812
LOC100129148	3	3	1			PNPO	128	76	0.59375
LOC100130522	3	3	1			C9orf5	128	60	0.46875
CDH4	3	3	1			C2orf29	128	59	0.460938
P2RY5	3	3	1			CALM2	128	56	0.4375
SNAPC5	3	3	1			PABPC4	128	47	0.367188
SLC35A1	3	3	1			PACS1	128	35	0.273438
CAMKK2	3	3	1			TXNDC11	128	35	0.273438
CORIN	3	3	1			REEP3	128	24	0.1875
ZNF271	3	3	1			UBA1	128	15	0.117188
ADAMTS13	3	3	1			LOC728501	128	1	0.0078125
AHNAK2	3	3	1			HMGN4	127	114	0.897638
MBD6	3	3	1			GLI3	127	83	0.653543
FOXP4	3	3	1			CD276	127	62	0.488189
CNTROB	3	3	1			ZDHHC20	127	59	0.464567
CLCN5	3	3	1			PTPN12	127	55	0.433071
FAT3	3	3	1			NECAP2	127	50	0.393701
LYPD6	3	3	1			GLUD2	127	40	0.314961	yes
C8orf38	3	3	1			DAD1	127	40	0.314961
LYRM5	3	3	1			HSP90B1	127	36	0.283465
FAM109A	3	3	1			APOBEC3B	127	27	0.212598
HAPLN3	3	3	1			SH3GLB2	127	26	0.204724
CCDC80	3	3	1			KIF22	127	8	0.0629921
AMOT	3	3	1			ECHS1	127	6	0.0472441
KCTD7	3	3	1			LOC442415	127	0	0
CDC20B	3	3	1			EXTL3	126	117	0.928571
OLFML2A	3	3	1			KCNG1	126	97	0.769841
ZNF449	3	3	1			MSL-1	126	83	0.65873
EPHB1	3	3	1			LOC728661	126	81	0.642857
NR2F6	3	3	1			LOC151579	126	78	0.619048
SLC36A1	3	3	1			MAPK6	126	72	0.571429
C10orf56	3	3	1			CCNA2	126	68	0.539683
C10orf111	3	3	1			ITPK1	126	64	0.507937
C6orf65	3	3	1			TLE1	126	59	0.468254
FGF2	3	3	1			TMEM106B	126	47	0.373016
VASH1	3	3	1			CPT1A	126	45	0.357143
NTNG1	3	3	1			CTNNA1	126	43	0.34127
ENPP4	3	3	1			NPAS2	126	41	0.325397
TRIM32	3	3	1			MBOAT5	126	34	0.269841
MYH15	3	3	1			MVP	126	33	0.261905
FOXO1	3	3	1			NDUFB10	126	32	0.253968
ZC3H13	3	3	1			C1orf164	126	29	0.230159
FOSB	3	3	1			RBM14	125	104	0.832
STXBP4	3	3	1			PRKACB	125	52	0.416
C22orf30	3	3	1			CHMP4B	125	29	0.232
RNF214	3	3	1			MAP7D1	125	28	0.224
ASPM	3	3	1			RRM1	125	22	0.176
SH2B1	3	3	1			DDB1	125	20	0.16
FBXW8	3	3	1			NDUFAB1	125	20	0.16
GCNT1	3	3	1			TRAP1	125	18	0.144
GHR	3	3	1			SRM	125	13	0.104
FAM98B	3	3	1			ANXA6	125	9	0.072
ZNF493	3	3	1			DGKI	125	5	0.04
XKR6	3	3	1			MLL	124	113	0.91129
DEXI	3	3	1			MAP1B	124	109	0.879032
BRF1	3	3	1			PLEKHF2	124	89	0.717742
STRN3	3	3	1			ZDHHC5	124	81	0.653226
RGAG4	3	3	1			LOC732229	124	68	0.548387
C10orf112	3	3	1			FOXK2	124	53	0.427419
LOC344405	3	3	1			MCM2	124	34	0.274194
ZBTB41	3	3	1			HSPD1	124	33	0.266129
DKFZp686O24166	3	3	1			MORF4L1	124	21	0.169355
LOC387856	3	3	1			DNAJB1	123	102	0.829268
LOC389072	3	3	1			AKAP12	123	100	0.813008
RBM12B	3	3	1			TXNRD1	123	84	0.682927
LOC392350	3	3	1			OSMR	123	67	0.544715
TMEM200B	3	3	1			RBM3	123	66	0.536585
LOC400451	3	3	1			UNK	123	63	0.512195
LTBP2	3	3	1			PRICKLE4	123	60	0.487805
LOC440957	3	3	1			MRPL43	123	59	0.479675
ATP2A3	3	3	1			MAPKAPK3	123	57	0.463415
PDCL	3	3	1			DSG2	123	54	0.439024
LOC51149	3	3	1			PLP2	123	34	0.276423
ZFYVE1	3	3	1			DHX30	123	27	0.219512
ING3	3	3	1			MTA2	123	18	0.146341
C1orf181	3	3	1			PSMB7	123	3	0.0243902
FAM46C	3	3	1			TFRC	122	102	0.836066
PGPEP1	3	3	1			C1orf198	122	95	0.778689
CCDC49	3	3	1			LOC57228	122	87	0.713115
LOC550112	3	3	1			TTC3	122	83	0.680328
MAP1S	3	3	1			ENSA	122	75	0.614754
ZNF407	3	3	1			POLDIP3	122	57	0.467213
FLJ20489	3	3	1			COMMD7	122	53	0.434426
HDAC8	3	3	1			C11orf80	122	29	0.237705
ZNF302	3	3	1			TUBGCP2	122	27	0.221311
PRKX	3	3	1			CHPT1	122	26	0.213115
PSD	3	3	1			SF3A3	122	25	0.204918
MDM1	3	3	1			ABCE1	122	23	0.188525
C15orf39	3	3	1			PPP1R12B	122	22	0.180328
CABC1	3	3	1			FIBP	122	16	0.131148
C6orf162	3	3	1			TUBG1	122	12	0.0983607
CBX8	3	3	1			EID1	121	116	0.958678	yes
ZNF512B	3	3	1			C10orf46	121	81	0.669421
NUFIP2	3	3	1			TMPO	121	79	0.652893
ZNF529	3	3	1			PI4KB	121	77	0.636364
RHOU	3	3	1			ABT1	121	66	0.545455
BCL2	3	3	1			MARK3	121	63	0.520661
ACOT1	3	3	1			ARMC1	121	63	0.520661
ZNF643	3	3	1			LOC441114	121	61	0.504132
STYX	3	3	1			PPP2R5C	121	59	0.487603
SUOX	3	3	1			TMEM9B	121	57	0.471074
VAMP2	3	3	1			OGFOD1	121	52	0.429752
TP73	3	3	1			ENPP1	121	46	0.380165
LOC728586	3	3	1			ITPR3	121	42	0.347107
LOC728975	3	3	1			RAD23A	121	36	0.297521
LOC729770	3	3	1			ZC3H14	121	30	0.247934
XPA	3	3	1			SOX4	120	119	0.991667	yes
ZIC2	3	3	1			PJA2	120	78	0.65
ZNF2	3	3	1			USP1	120	68	0.566667
ZNF134	3	3	1			SAPS3	120	59	0.491667
C1orf35	3	3	1			EIF2S1	120	56	0.466667
KCTD17	3	3	1			PARP12	120	45	0.375
VASH2	3	3	1			DYNC1H1	120	42	0.35
PQLC1	3	3	1			CLPX	120	41	0.341667
TM2D3	3	3	1			STIM2	120	37	0.308333
TRAF3IP3	3	3	1			COL4A2	120	26	0.216667
TMEM121	3	3	1			LOC10012873	120	0	0
INTS5	3	3	1			RPL41P1	120	0	0
LMAN2L	3	3	1			YWHAG	119	103	0.865546
BRIP1	3	3	1			FOXR1	119	63	0.529412
KIAA1826	3	3	1			INSIG1	119	59	0.495798
MGC16121	3	3	1			SDHB	119	12	0.10084
TMEM118	3	3	1			PLEC1	118	102	0.864407
ZNF518B	3	3	1			DUSP3	118	89	0.754237
IRS2	3	3	1			SLC35F2	118	78	0.661017
MATN4	3	3	1			SET	118	70	0.59322
C14orf56	3	3	1			COLEC12	118	67	0.567797
MGC45800	3	3	1			TWSG1	118	65	0.550847
MEX3A	3	3	1			OSTM1	118	61	0.516949
FANK1	3	3	1			MARCH5	118	52	0.440678
RPH3AL	3	3	1			RASGRF2	118	49	0.415254
LBA1	3	3	1			SLC9A3R1	118	47	0.398305
CCNO	4	4	1			STMN1	118	42	0.355932
PALM2	4	4	1			UBE2E2	118	39	0.330508
LOC116349	4	4	1			PMPCA	118	36	0.305085
TRIMP1	4	4	1			ABCF2	118	32	0.271186
TRAPPC5	4	4	1			UQCRH	118	24	0.20339
C20orf117	4	4	1			CDC37	118	21	0.177966
NANP	4	4	1			CYB5R3	118	20	0.169492
LOC146909	4	4	1			DUSP1	117	79	0.675214
C19orf55	4	4	1			GADD45GIP1	117	72	0.615385
PRICKLE2	4	4	1			SEPT11	117	62	0.529915
BBS12	4	4	1			TMEM38B	117	46	0.393162
MGC22014	4	4	1			KDELC2	117	43	0.367521
ARL13B	4	4	1			MAP4K3	117	27	0.230769
FOXK1	4	4	1			TBC1D1	117	27	0.230769
FLJ37078	4	4	1			RPS15	117	26	0.222222
KLRK1	4	4	1			QSOX1	117	25	0.213675
FBXL7	4	4	1			CAPNS1	117	25	0.213675
DMN	4	4	1			MTA3	117	12	0.102564
PIP5K1C	4	4	1			BIRC2	116	90	0.775862
CBX7	4	4	1			TMEM16F	116	80	0.689655
TMEM2	4	4	1			RNF144A	116	79	0.681034
RNF169	4	4	1			AFG3L2	116	78	0.672414
HS6ST3	4	4	1			CAB39	116	74	0.637931
C14orf24	4	4	1			TRAM1	116	62	0.534483
FLJ35220	4	4	1			PKIA	116	58	0.5
IFT81	4	4	1			PTK2	116	54	0.465517
ACSM4	4	4	1			SEMA3A	116	52	0.448276
RBM43	4	4	1			E2F4	116	51	0.439655
MALAT1	4	4	1			GIPC1	116	42	0.362069
GPR153	4	4	1			FAM62B	116	40	0.344828
LHX1	4	4	1			GGA1	116	24	0.206897
PCDH1	4	4	1			LGTN	116	20	0.172414
TUBD1	4	4	1			EIF3G	116	16	0.137931
C6orf203	4	4	1			ZFP36L2	115	104	0.904348
MTP18	4	4	1			SENP5	115	86	0.747826
NUDT9	4	4	1			MRPL14	115	82	0.713043
A4GALT	4	4	1			WNT5A	115	79	0.686957
FAM134B	4	4	1			WDR82	115	78	0.678261
DKFZp434J1015	4	4	1			MDM2	115	74	0.643478
RNF125	4	4	1			IGF2BP2	115	69	0.6
SLFN12	4	4	1			CDH6	115	65	0.565217
ECHDC2	4	4	1			PLEKHA1	115	62	0.53913
SYNJ2BP	4	4	1			ISOC1	115	48	0.417391
DNAJA4	4	4	1			SMARCC1	115	41	0.356522
OTUD7B	4	4	1			NDUFA4	115	23	0.2
ASPHD2	4	4	1			GSTO1	115	20	0.173913
KIAA1303	4	4	1			HMGA2	114	104	0.912281
KIAA1409	4	4	1			CRK	114	99	0.868421
KIAA1522	4	4	1			FAM119B	114	89	0.780702
KIAA1553	4	4	1			XTP3TPA	114	84	0.736842
CACNG7	4	4	1			GAPDHP1	114	72	0.631579
RFXAP	4	4	1			PFKFB3	114	57	0.5
TGIF2	4	4	1			UBE4A	114	55	0.482456
RXRA	4	4	1			VPS37B	114	49	0.429825
TINAGL1	4	4	1			FADS1	114	49	0.429825
NECAB1	4	4	1			OSBPL8	114	43	0.377193
MPP5	4	4	1			SMARCD1	114	26	0.22807
LOC645212	4	4	1			GOLT1B	113	100	0.884956
LOC728730	4	4	1			TGOLN2	113	99	0.876106
LOC729810	4	4	1			KIAA0494	113	81	0.716814
LOC730020	4	4	1			EXT1	113	77	0.681416
ZNF70	4	4	1			NCOA4	113	75	0.663717
ZNF133	4	4	1			SMC4	113	73	0.646018
ZNF193	4	4	1			MACF1	113	55	0.486726
C11orf48	4	4	1			TRIP12	113	53	0.469027
PANK3	4	4	1			IMMT	113	46	0.40708
TCEAL4	4	4	1			TPM1	113	44	0.389381
GPR157	4	4	1			STARD3NL	113	39	0.345133
C14orf45	4	4	1			KIF1C	113	34	0.300885
PUS3	4	4	1			CNOT7	113	33	0.292035
NUDT12	4	4	1			PPA2	113	29	0.256637
PARP9	4	4	1			CCT8	113	18	0.159292
BCAR3	4	4	1			C17orf49	113	11	0.0973451
MEX3B	4	4	1			LOC653737	113	0	0
LDOC1L	4	4	1			THAP11	112	107	0.955357	yes
NUDT16L1	4	4	1			C14orf32	112	85	0.758929
TMEM107	4	4	1			GNS	112	76	0.678571
COG8	4	4	1			CCDC90B	112	72	0.642857
C3orf39	4	4	1			GNB4	112	59	0.526786
RERG	4	4	1			RAB6IP1	112	53	0.473214
ABCC10	4	4	1			PTPRG	112	52	0.464286
C9orf69	4	4	1			RAE1	112	48	0.428571
LATS1	4	4	1			ADIPOR1	112	25	0.223214
HTR7P	4	4	1			SUMO2	112	23	0.205357
RIMS3	4	4	1			HEXA	112	21	0.1875
LOC100128062	5	5	1			EFNB2	111	85	0.765766
LOC100128317	5	5	1			SMARCE1	111	78	0.702703
ZNF275	5	5	1			RPL14L	111	69	0.621622
GNRHR2	5	5	1			SETD5	111	61	0.54955
MRFAP1L1	5	5	1			XBP1	111	46	0.414414
NOSTRIN	5	5	1			MRPL38	111	28	0.252252
LYSMD3	5	5	1			COPG	111	23	0.207207
EGR3	5	5	1			TIE1	111	22	0.198198
ZBTB9	5	5	1			KTI12	110	108	0.981818	yes
RNF44	5	5	1			ARF6	110	95	0.863636
MTMR15	5	5	1			FAM130A1	110	88	0.8
HMHA1	5	5	1			ENC1	110	85	0.772727
CLCF1	5	5	1			C5orf15	110	84	0.763636
CNPY4	5	5	1			GPR107	110	71	0.645455
MLH3	5	5	1			TSPAN14	110	71	0.645455
ZNF740	5	5	1			CCBL2	110	71	0.645455
PIGW	5	5	1			RPL39L	110	71	0.645455
KCTD1	5	5	1			C6orf145	110	70	0.636364
ARL10	5	5	1			ELAVL1	110	60	0.545455
LOC338805	5	5	1			RNF187	110	59	0.536364
TRIM23	5	5	1			CASC3	110	55	0.5
GALNTL4	5	5	1			MOBKL1B	110	53	0.481818
LOC387763	5	5	1			MRPS10	110	47	0.427273
LIF	5	5	1			SLC7A5	110	43	0.390909
MIRN34A	5	5	1			PPP5C	110	14	0.127273
ACBD7	5	5	1			MRFAP1	109	89	0.816514
EXOSC3	5	5	1			BTBD14B	109	66	0.605505
OTUD6B	5	5	1			NRIP3	109	56	0.513761
MAML3	5	5	1			CNKSR3	109	55	0.504587
MKL2	5	5	1			APOBEC3C	109	46	0.422018
SHROOM3	5	5	1			C18orf10	109	41	0.376147
ZBTB26	5	5	1			PTPRN	109	36	0.330275
LOC646208	5	5	1			CDC42BPB	109	35	0.321101
OBFC2A	5	5	1			CSDE1	109	35	0.321101
TIMP2	5	5	1			SLC25A11	109	32	0.293578
LOC731220	5	5	1			NUCB1	109	20	0.183486
MANEA	5	5	1			FAHD1	108	105	0.972222	yes
PIP4K2C	5	5	1			STX16	108	82	0.759259
ZNF696	5	5	1			SNX21	108	75	0.694444
UNC5C	5	5	1			GNA12	108	71	0.657407
SKAP2	5	5	1			CREG1	108	68	0.62963
ZNF700	5	5	1			NFE2L2	108	65	0.601852
LIN52	5	5	1			FURIN	108	60	0.555556
ZBTB5	5	5	1			NUP153	108	48	0.444444
ZNF397OS	6	6	1			SMAP2	108	44	0.407407
LOC100128299	6	6	1			TAPBP	108	37	0.342593
TMEM99	6	6	1			LSM7	108	28	0.259259
CCDC112	6	6	1			PHGDH	108	20	0.185185
ZNF782	6	6	1			LOC730029	108	0	0
EXTL2	6	6	1			EHD2	107	73	0.682243
TTC33	6	6	1			PELI1	107	59	0.551402
C1orf192	6	6	1			ELOVL5	107	53	0.495327
TMEM186	6	6	1			YES1	107	47	0.439252
APC	6	6	1			C16orf80	107	43	0.401869
HSD17B1	6	6	1			RNF130	107	40	0.373832
SLC35E4	6	6	1			STEAP1	107	39	0.364486
RNF207	6	6	1			MRPL37	107	38	0.35514
LOC400506	6	6	1			HIATL1	107	34	0.317757
NKX6-1	6	6	1			RUVBL1	107	33	0.308411
PCDH9	6	6	1			ECE1	107	30	0.280374
PECAM1	6	6	1			STRN4	107	30	0.280374
RNMTL1	6	6	1			WASF1	107	21	0.196262
KCNQ5	6	6	1			PRSS3	107	20	0.186916
ZDBF2	6	6	1			PRPF19	107	17	0.158879
MPPE1	6	6	1			ACOT7	107	14	0.130841
SLC11A1	6	6	1			IMP3	106	100	0.943396	yes
ZNF7	6	6	1			C20orf4	106	90	0.849057
PPP1R3B	6	6	1			TERF2IP	106	88	0.830189
RPUSD4	6	6	1			JMJD1C	106	84	0.792453
JRK	6	6	1			DIDO1	106	80	0.754717
LOC100128988	7	7	1			C8orf33	106	75	0.707547
ZNF460	7	7	1			C7orf50	106	73	0.688679
NKAIN2	7	7	1			NIP30	106	71	0.669811
MEGF9	7	7	1			RBM22	106	68	0.641509
KIAA2018	7	7	1			POFUT1	106	68	0.641509
ZKSCAN5	7	7	1			PFDN1	106	63	0.59434
ZNF521	7	7	1			DFFA	106	51	0.481132
SLC25A42	7	7	1			CASC4	106	50	0.471698
IRS1	7	7	1			IGF2BP3	106	50	0.471698
FAM26B	7	7	1			CDK9	106	41	0.386792
SAMD9	7	7	1			FBXO7	106	37	0.349057
CTTNBP2NL	7	7	1			TSEN34	106	33	0.311321
TULP4	7	7	1			MCM7	106	33	0.311321
ANKRD50	7	7	1			DPF2	106	24	0.226415
RAB40C	7	7	1			MDH1	106	19	0.179245
SALL1	7	7	1			RBBP4	106	16	0.150943
ZBTB10	7	7	1			ZBTB38	105	100	0.952381
SCRN3	7	7	1			C5orf24	105	90	0.857143
SHOC2	7	7	1			TEAD1	105	86	0.819048
GFOD2	7	7	1			SERP1	105	83	0.790476
ZIC4	7	7	1			BARD1	105	69	0.657143
PAQR8	7	7	1			CCNY	105	57	0.542857
ZIC5	7	7	1			GLTP	105	55	0.52381
KIAA1737	7	7	1			ARL5B	105	54	0.514286
GPR55	7	7	1			E2F7	105	52	0.495238
PLEKHG4B	8	8	1			MAGED2	105	47	0.447619
RLBP1L1	8	8	1			ALAS1	105	35	0.333333
TICAM2	8	8	1			HMGN2	105	21	0.2
LOC400446	8	8	1			TTLL12	105	19	0.180952
MAML2	8	8	1			LOC10013093	105	0	0
ZBTB24	8	8	1			MT-ND1	104	104	1
CRKRS	9	9	1			RPP25	104	101	0.971154	yes
DKFZP686E2158	9	9	1			ANKRD40	104	80	0.769231
LOC730202	9	9	1			LOC729708	104	80	0.769231
ZFX	9	9	1			LOX	104	78	0.75
LIMD1	9	9	1			KCTD20	104	74	0.711538
PNMA2	10	10	1			MBNL1	104	63	0.605769
SYT14	10	10	1			GPX7	104	54	0.519231
ZNF12	10	10	1			ZNF655	104	47	0.451923
PYGO2	10	10	1			CPNE3	104	47	0.451923
SLC25A46	10	10	1			EIF4G1	104	42	0.403846
BAG5	10	10	1			INPP1	104	35	0.336538
ZBED4	10	10	1			FLNA	104	34	0.326923
RBM12	11	11	1			CERCAM	104	28	0.269231
RBM15	11	11	1			PSMF1	104	28	0.269231
RAPH1	11	11	1			TRPC4AP	104	27	0.259615
SNRPD1	11	11	1			TAF10	104	26	0.25
MIS12	11	11	1			VTA1	104	25	0.240385
RAB11FIP2	12	12	1			C9orf86	104	22	0.211538
FTSJ2	12	12	1			FKBP9	104	20	0.192308
FAM101B	12	12	1			RPL7A	104	18	0.173077
PTRH2	12	12	1			TAF7	103	101	0.980583	yes
SFRS12IP1	13	13	1			FAM43A	103	101	0.980583	yes
ZNF561	13	13	1			VCAN	103	86	0.834951
GPATCH8	14	14	1			EHD4	103	81	0.786408
ZADH2	14	14	1			CTDSP2	103	80	0.776699
LOC644096	16	16	1			ARFGAP1	103	78	0.757282
LOC100130855	22	22	1			PRR6	103	70	0.679612
ANKRD57	23	23	1			RALBP1	103	53	0.514563
IER2	26	26	1			PXN	103	52	0.504854
DYRK2	42	42	1			LMAN1	103	24	0.23301
BDNF	5	5	1	yes		FLT1	103	23	0.223301
C11orf71	4	4	1	yes		CADM1	103	23	0.223301
C14orf169	3	3	1	yes		STARD3	103	18	0.174757
C6orf120	15	15	1	yes		TXN	103	12	0.116505
C8orf4	1	1	1	yes		BUD31	103	8	0.0776699
CCDC87	1	1	1	yes		LOC729188	103	0	0
CEBPD	1	1	1	yes		C7orf25	102	89	0.872549
CH25H	2	2	1	yes		IGF2BP1	102	69	0.676471
CHML	7	7	1	yes		SLC2A3	102	64	0.627451
CHMP1B	39	39	1	yes		AKAP10	102	62	0.607843
CHRM4	1	1	1	yes		ANKRD11	102	61	0.598039
CHST14	1	1	1	yes		NXN	102	53	0.519608
CSTF2T	3	3	1	yes		VPS25	102	46	0.45098
DPM3	2	2	1	yes		GEM	102	45	0.441176
EID2B	7	7	1	yes		HMGB1	102	42	0.411765
EPM2AIP1	5	5	1	yes		DNAJC10	102	38	0.372549
EXOC8	2	2	1	yes		C2orf34	102	32	0.313725
FAM122A	11	11	1	yes		CHMP7	102	30	0.294118
FANCF	14	14	1	yes		TYMS	102	27	0.264706
FIBIN	1	1	1	yes		C19orf50	102	26	0.254902
FOXC1	13	13	1	yes		CENTG3	102	26	0.254902
FOXD1	3	3	1	yes		C12orf24	102	25	0.245098
FOXD2	1	1	1	yes		IQGAP1	102	25	0.245098
FOXL1	1	1	1	yes		ACO2	102	21	0.205882
FOXQ1	1	1	1	yes		ATP6V1H	102	12	0.117647
FUT4	6	6	1	yes		HIST2H2AA3	102	0	0	yes
FZD2	1	1	1	yes		PRSS23	101	88	0.871287
FZD7	2	2	1	yes		FAM107B	101	83	0.821782
GAS1	1	1	1	yes		GMFB	101	80	0.792079
GJD3	2	2	1	yes		EDG7	101	78	0.772277
GPR135	1	1	1	yes		CTTN	101	68	0.673267
GSG2	6	6	1	yes		CSRP1	101	67	0.663366
GSPT2	2	2	1	yes		PGRMC1	101	66	0.653465
HIST1H1C	12	12	1	yes		CCDC86	101	65	0.643564
HIST1H2BG	9	9	1	yes		SLC27A1	101	57	0.564356
HIST1H3B	1	1	1	yes		LSG1	101	52	0.514851
HIST1H3E	1	1	1	yes		JAK1	101	47	0.465347
HIST1H3G	3	3	1	yes		MRTO4	101	45	0.445545
HIST1H3H	4	4	1	yes		TCF4	101	39	0.386139
HIST1H4E	1	1	1	yes		DHRS3	101	36	0.356436
HIST2H2AB	2	2	1	yes		C17orf37	101	36	0.356436
HPDL	4	4	1	yes		GNAI3	101	29	0.287129
HPS6	3	3	1	yes		MAN1B1	101	22	0.217822
IER5L	3	3	1	yes		SCNM1	101	14	0.138614
IRF2BP1	2	2	1	yes		NSUN2	101	14	0.138614
KBTBD6	2	2	1	yes		RUVBL2	101	2	0.019802
KCNA3	3	3	1	yes		YTHDF3	100	92	0.92
KCNF1	1	1	1	yes		DUSP14	100	78	0.78
KCTD11	1	1	1	yes		RPL3P4	100	72	0.72
KCTD12	7	7	1	yes		ANKRD25	100	70	0.7
KIAA0754	6	6	1	yes		AK3	100	69	0.69
KLHL9	18	18	1	yes		SC4MOL	100	63	0.63
KTI12	6	6	1	yes		SPP1	100	53	0.53
LCE1F	1	1	1	yes		MYO9B	100	52	0.52
LCMT2	14	14	1	yes		SMAD4	100	51	0.51
LDOC1	10	10	1	yes		RPS9P2	100	50	0.5
LOC728819	5	5	1	yes		CTBS	100	46	0.46
MAB21L1	3	3	1	yes		CD46	100	40	0.4
MAFB	1	1	1	yes		PPM1G	100	32	0.32
MAGEH1	2	2	1	yes		CCNB1	100	28	0.28
MARS2	3	3	1	yes		FARSA	100	19	0.19
MC1R	1	1	1	yes		HSPC152	100	18	0.18
MGAT2	12	12	1	yes		SCYL1	100	16	0.16
MGAT3	1	1	1	yes		HIST2H2AA4	100	0	0	yes
NANOS1	1	1	1	yes		B3GALT6	99	98	0.989899	yes
NHLRC1	1	1	1	yes		CHST2	99	90	0.909091
NOG	1	1	1	yes		ISG20L1	99	82	0.828283
OR1L3	1	1	1	yes		PIK3CD	99	82	0.828283
OR6C75	1	1	1	yes		DDIT4	99	73	0.737374
PCDHB14	3	3	1	yes		SFPQ	99	61	0.616162
PCDHGA10	1	1	1	yes		UBE2D2	99	60	0.606061
PGBD4	1	1	1	yes		RAB22A	99	60	0.606061
PIGM	2	2	1	yes		SLC1A5	99	59	0.59596
POU3F2	4	4	1	yes		AFF4	99	57	0.575758
PPAPDC2	4	4	1	yes		JMJD1B	99	51	0.515152
PPP1R3D	4	4	1	yes		LY6K	99	51	0.515152
REPIN1	3	3	1	yes		ARIH2	99	48	0.484848
RGS9BP	1	1	1	yes		RIPK2	99	45	0.454545
RNF113A	3	3	1	yes		TMBIM4	99	31	0.313131
RPRML	1	1	1	yes		PARP4	99	29	0.292929
RRS1	5	5	1	yes		ABI1	99	25	0.252525
SF3B5	3	3	1	yes		UQCRC2	99	24	0.242424
SFT2D3	7	7	1	yes		ASCC2	99	20	0.20202
SOX12	3	3	1	yes		ACTN1	99	12	0.121212
SOX2	6	6	1	yes		PLOD3	99	10	0.10101
THAP11	13	13	1	yes		QARS	99	8	0.0808081
THBD	5	5	1	yes		GSDMDC1	98	80	0.816327
TIGD1	9	9	1	yes		CHP	98	77	0.785714
TIGD2	2	2	1	yes		PERP	98	73	0.744898
TMEM133	2	2	1	yes		WRNIP1	98	68	0.693878
TMEM81	2	2	1	yes		MBD3	98	51	0.520408
TRAM1L1	1	1	1	yes		CHMP1A	98	50	0.510204
TSPYL1	16	16	1	yes		FOXJ3	98	50	0.510204
TTC30B	11	11	1	yes		STK11	98	42	0.428571
TUSC1	6	6	1	yes		NCLN	98	40	0.408163
TWIST2	4	4	1	yes		YBX1P2	98	39	0.397959
UTP3	1	1	1	yes		MAF1	98	37	0.377551
WDR5B	4	4	1	yes		GPR125	98	32	0.326531
ZNHIT2	1	1	1	yes		VPS33A	98	31	0.316327
EID1	39	38	0.974359	yes		EIF3B	98	26	0.265306
ZFP91	36	35	0.972222			ORC5L	98	20	0.204082
TMEM158	34	33	0.970588			UBR4	98	17	0.173469
NGRN	262	253	0.965649			TWF2	98	16	0.163265
FAM46A	27	26	0.962963			CNOT3	98	14	0.142857
CARHSP1	50	48	0.96			RPS6KB2	98	13	0.132653
ADO	24	23	0.958333	yes		CHMP1B	97	96	0.989691	yes
FAM36A	19	18	0.947368			BCL2L1	97	86	0.886598
ZNF22	18	17	0.944444			RASSF8	97	81	0.835052
GALNT4	18	17	0.944444	yes		PMAIP1	97	76	0.783505
ESM1	17	16	0.941176			FTO	97	73	0.752577
CDC42EP4	17	16	0.941176			C13orf8	97	65	0.670103
MAF	33	31	0.939394	yes		SLC38A1	97	63	0.649485
C1QTNF6	16	15	0.9375			PIN1	97	52	0.536082
TRUB1	16	15	0.9375			AP1G1	97	45	0.463918
MED29	16	15	0.9375			IER3	97	40	0.412371
SLC35B4	16	15	0.9375			POLR2C	97	39	0.402062
BLCAP	29	27	0.931034			FLJ12529	97	37	0.381443
CCDC69	14	13	0.928571			HK2	97	33	0.340206
UBE2V2	14	13	0.928571			FBXO42	97	33	0.340206
MOCS3	14	13	0.928571	yes		ATPAF1	97	32	0.329897
PNMA1	27	25	0.925926	yes		SMOC1	97	30	0.309278
SFRS12	13	12	0.923077			SULF2	97	29	0.298969
POGZ	13	12	0.923077			IFNGR2	97	29	0.298969
SNX15	13	12	0.923077			MRPS11	97	22	0.226804
LOC646329	13	12	0.923077			UXS1	97	22	0.226804
ORAI3	13	12	0.923077			EXOSC10	97	14	0.14433
NTSR1	26	24	0.923077			PSCD2	97	12	0.123711
LOC63920	26	24	0.923077			OCIAD2	97	11	0.113402
CREBZF	13	12	0.923077	yes		SH3BP1	97	6	0.0618557
PURA	25	23	0.92	yes		PWWP2A	96	74	0.770833
THRA	62	57	0.919355			LRRC8C	96	74	0.770833
SLC5A3	86	79	0.918605			ANTXR2	96	73	0.760417
SPRY1	12	11	0.916667			SCOTIN	96	68	0.708333
GMPR2	12	11	0.916667			ARL6IP5	96	63	0.65625
RAB3B	12	11	0.916667			CDV3	96	62	0.645833
TEF	12	11	0.916667			CCDC117	96	56	0.583333
ANP32E	12	11	0.916667			PAQR3	96	53	0.552083
RANBP6	12	11	0.916667	yes		PUM2	96	53	0.552083
RPP25	24	22	0.916667	yes		EDIL3	96	41	0.427083
LOC137886	11	10	0.909091			SUMF2	96	36	0.375
HTR7	11	10	0.909091			HPS3	96	34	0.354167
MYD88	11	10	0.909091			bA327L3.4	96	34	0.354167
ZNF295	11	10	0.909091			NDRG3	96	31	0.322917
UBE2H	11	10	0.909091			DDX47	96	30	0.3125
MTERF	11	10	0.909091			EPN1	96	28	0.291667
VPS4B	11	10	0.909091			CYFIP1	96	21	0.21875
SPIN4	22	20	0.909091	yes		CAT	96	16	0.166667
LOC203547	156	141	0.903846			BAT2	96	15	0.15625
PCBP1	71	64	0.901408	yes		EEF1B2	96	14	0.145833
POLR3G	10	9	0.9			RPL12	96	7	0.0729167
NUDT3	10	9	0.9			COMMD2	95	76	0.8
C21orf88	10	9	0.9			TXNL4B	95	76	0.8
NIPA1	10	9	0.9			AGPAT5	95	66	0.694737
KIAA1958	10	9	0.9			ZAK	95	59	0.621053
DICER1	10	9	0.9			OAF	95	55	0.578947
C9orf39	10	9	0.9			PPP2R2A	95	53	0.557895
PRKAR2B	10	9	0.9			ETNK1	95	52	0.547368
MEPCE	10	9	0.9			ERGIC1	95	49	0.515789
PELI2	10	9	0.9			ACSL3	95	33	0.347368
ALS2	10	9	0.9			C17orf81	95	32	0.336842
RAD52	10	9	0.9			ATG3	95	28	0.294737
TMF1	10	9	0.9			NDUFB5	95	27	0.284211
ZRANB2	10	9	0.9			GGH	95	17	0.178947
TSC22D2	10	9	0.9			PSMG2	95	16	0.168421
LOC646719	20	18	0.9			INPPL1	95	14	0.147368
SEPHS2	20	18	0.9	yes		PRPF8	95	12	0.126316
MAFF	29	26	0.896552			FBLN1	95	8	0.0842105
FAM84B	19	17	0.894737			COPE	95	8	0.0842105
POGK	19	17	0.894737			TAF5L	94	63	0.670213
C1orf163	19	17	0.894737			MAPK1	94	54	0.574468
H2AFX	47	42	0.893617	yes		SPHK1	94	53	0.56383
SH3PX3	9	8	0.888889			C14orf130	94	52	0.553191
C14orf109	9	8	0.888889			GLIPR1	94	52	0.553191
CCAR1	9	8	0.888889			UBE3A	94	49	0.521277
SYNC1	9	8	0.888889			UBE2G2	94	49	0.521277
TRIP11	9	8	0.888889			NF2	94	48	0.510638
AADACL1	18	16	0.888889			IL11	94	48	0.510638
SOCS5	27	24	0.888889			ZNF395	94	47	0.5
TRIB2	45	40	0.888889			ACTR3	94	46	0.489362
CEBPB	9	8	0.888889	yes		ZNF641	94	44	0.468085
RAP2B	18	16	0.888889	yes		COX18	94	42	0.446809
LOC201725	26	23	0.884615			HK1	94	38	0.404255
FLJ11171	26	23	0.884615			TADA3L	94	36	0.382979
HNRPH2	17	15	0.882353			SAPS1	94	23	0.244681
PHLDA2	17	15	0.882353			NOL11	94	15	0.159574
H6PD	17	15	0.882353			RHEBP1	94	7	0.0744681
LIN7C	34	30	0.882353			BLCAP	93	86	0.924731
FZD8	17	15	0.882353	yes		NARS	93	65	0.698925
UFM1	25	22	0.88			ITGB3	93	60	0.645161
LOC100129361	41	36	0.878049	yes		TBC1D10B	93	59	0.634409
MIER1	57	50	0.877193			SH3GLB1	93	58	0.623656
BCL2L11	8	7	0.875			EHBP1	93	56	0.602151
LEO1	8	7	0.875			KLF3	93	55	0.591398
ZFP1	8	7	0.875			RPL22	93	51	0.548387
FBXO45	8	7	0.875			CDCA8	93	40	0.430108
RTKN2	8	7	0.875			FLJ22167	93	39	0.419355
ZNF507	8	7	0.875			MT-ATP6	93	36	0.387097
DOPEY1	8	7	0.875			UTP11L	93	35	0.376344
TNFAIP8	8	7	0.875			UBQLN1	93	34	0.365591
RAPGEF1	8	7	0.875			DUSP11	93	33	0.354839
SLC39A3	8	7	0.875			NSFL1C	93	25	0.268817
HOXC11	8	7	0.875			BXDC5	93	18	0.193548
ATXN1L	8	7	0.875			GRN	93	17	0.182796
IGF2	8	7	0.875			NOB1	93	14	0.150538
TMEM46	8	7	0.875			POLR2B	93	14	0.150538
ARMCX3	8	7	0.875			STAT1	93	13	0.139785
HECA	8	7	0.875			KIAA1754	92	91	0.98913
SIX4	8	7	0.875			HAS2	92	79	0.858696
TLR4	8	7	0.875			B4GALT1	92	77	0.836957
UCHL3	8	7	0.875			NHP2L1	92	75	0.815217
CCDC82	8	7	0.875			CDIPT	92	62	0.673913
SYS1	8	7	0.875			STX2	92	53	0.576087
LOC221710	16	14	0.875			JAM3	92	48	0.521739
FLRT2	16	14	0.875			LARP1	92	46	0.5
LRP11	16	14	0.875			ORMDL1	92	46	0.5
MSL3L2	31	27	0.870968			UBE3C	92	44	0.478261
BBS10	23	20	0.869565			FMNL2	92	43	0.467391
DKFZP564O0823	15	13	0.866667			TBC1D2B	92	43	0.467391
RAB8B	15	13	0.866667			VPS4A	92	39	0.423913
ZNF282	15	13	0.866667			TIAL1	92	39	0.423913
AMOTL1	30	26	0.866667			REEP5	92	33	0.358696
WBSCR18	45	39	0.866667			LAMP1	92	30	0.326087
SFRS2B	97	84	0.865979			ARFGAP2	92	27	0.293478
ADNP	22	19	0.863636			NAGK	92	26	0.282609
SLC19A2	29	25	0.862069			RC3H2	92	25	0.271739
HMGA2	71	61	0.859155			PLOD2	92	19	0.206522
CHD2	7	6	0.857143			ATP6AP2	92	5	0.0543478
RNF24	7	6	0.857143			RPS26P6	92	0	0
KIAA2026	7	6	0.857143			C7orf28B	92	0	0
DDIT3	7	6	0.857143			MEX3C	91	79	0.868132
ZNF553	7	6	0.857143			TMEM64	91	75	0.824176
C7orf38	7	6	0.857143			LIN7C	91	75	0.824176
NCDN	7	6	0.857143			NRP2	91	70	0.769231
MGC27348	7	6	0.857143			KIAA0947	91	67	0.736264
AUTS2	7	6	0.857143			SNAI2	91	62	0.681319
CYB561D1	7	6	0.857143			TSPAN9	91	61	0.67033
HOXC10	7	6	0.857143			TMEM111	91	50	0.549451
ING1	7	6	0.857143			TMED3	91	42	0.461538
C16orf85	7	6	0.857143			NCL	91	37	0.406593
PLAGL2	7	6	0.857143			MAT2B	91	37	0.406593
CSGlcA-T	7	6	0.857143			THBS2	91	34	0.373626
C12orf35	7	6	0.857143			LTBP1	91	31	0.340659
FLJ11184	7	6	0.857143			KIAA0196	91	28	0.307692
AGPAT4	7	6	0.857143			GABARAP	91	26	0.285714
SIPA1L2	7	6	0.857143			IQWD1	91	24	0.263736
RABL5	7	6	0.857143			PITRM1	91	16	0.175824
SLC20A2	7	6	0.857143			C11orf58	91	16	0.175824
RELL1	7	6	0.857143			ATP2C1	91	15	0.164835
GEMIN6	7	6	0.857143			C7orf28A	91	0	0
SNIP	7	6	0.857143			CGGBP1	90	71	0.788889
SSPN	7	6	0.857143			SEL1L	90	70	0.777778
C9orf125	7	6	0.857143			SC5DL	90	66	0.733333
TMEM101	7	6	0.857143			DEGS1	90	63	0.7
FAM136A	7	6	0.857143			CMPK	90	57	0.633333
SLC43A1	7	6	0.857143			PCNP	90	52	0.577778
KIAA1754	7	6	0.857143			CLMN	90	47	0.522222
C3orf59	14	12	0.857143			DNAJA3	90	42	0.466667
RG9MTD1	14	12	0.857143			ERCC1	90	41	0.455556
SOCS4	21	18	0.857143			ACOT8	90	41	0.455556
HOXB3	21	18	0.857143			GPBP1L1	90	40	0.444444
NKRF	28	24	0.857143			SCP2	90	40	0.444444
SOX9	35	30	0.857143			HSPA4	90	38	0.422222
FRAT2	14	12	0.857143	yes		VPS35	90	28	0.311111
PRMT6	21	18	0.857143	yes		TRIP10	90	22	0.244444
B3GNT5	27	23	0.851852			NRCAM	90	17	0.188889
EDEM1	27	23	0.851852			DDT	90	0	0
C12orf23	47	40	0.851064			FAM104A	89	78	0.876404
PRDM2	20	17	0.85			CHPF	89	68	0.764045
JAGN1	20	17	0.85			C2CD2	89	67	0.752809
RRAGA	133	113	0.849624	yes		CCND1	89	66	0.741573
RAP2A	33	28	0.848485			CHRNA5	89	60	0.674157
H1FX	66	56	0.848485	yes		PHLDB1	89	53	0.595506
GPC6	13	11	0.846154			KIAA0692	89	46	0.516854
C1orf212	13	11	0.846154			SMOX	89	45	0.505618
LOC162073	13	11	0.846154			PAPOLA	89	37	0.41573
HIG2	13	11	0.846154			TFPI2	89	30	0.337079
DNTTIP2	13	11	0.846154			POLDIP2	89	29	0.325843
INPP5A	13	11	0.846154			IDH2	89	25	0.280899
TUG1	13	11	0.846154			SRP68	89	25	0.280899
PRKCE	13	11	0.846154			MRC2	89	23	0.258427
SIAH2	13	11	0.846154			RPL28	89	22	0.247191
SLC7A6	13	11	0.846154			CEP170	89	21	0.235955
C9orf123	13	11	0.846154			C16orf13	89	9	0.101124
GNA13	26	22	0.846154			NSMAF	89	8	0.0898876
FZD1	13	11	0.846154	yes		PSD3	88	71	0.806818
C5orf24	58	49	0.844828			STK4	88	70	0.795455
QSER1	19	16	0.842105			C9orf105	88	65	0.738636
RMI1	19	16	0.842105			SEPN1	88	58	0.659091
B3GALT6	19	16	0.842105	yes		NSUN4	88	55	0.625
FAHD1	38	32	0.842105	yes		UBE2J2	88	54	0.613636
S100A6	2339	1966	0.84053			MRPS34	88	49	0.556818
CLDN11	31	26	0.83871			EFNB1	88	47	0.534091
C16orf72	62	52	0.83871			DNAJC8	88	44	0.5
C7orf25	68	57	0.838235			OCC-1	88	40	0.454545
USPL1	6	5	0.833333			XPO7	88	36	0.409091
ZNF266	6	5	0.833333			BTBD10	88	34	0.386364
C10orf10	6	5	0.833333			FOSL1	88	27	0.306818
AKAP11	6	5	0.833333			DPP9	88	24	0.272727
ZHX1	6	5	0.833333			TTC7B	88	23	0.261364
MDH1B	6	5	0.833333			WIPI2	88	22	0.25
C7orf11	6	5	0.833333			NPEPL1	88	21	0.238636
APOBEC3D	6	5	0.833333			TOMM40	88	17	0.193182
LOC150223	6	5	0.833333			CAPN7	88	17	0.193182
C9orf19	6	5	0.833333			PRPS2	88	17	0.193182
LOC153364	6	5	0.833333			MCM3	88	13	0.147727
EVC	6	5	0.833333			C1orf149	88	11	0.125
FKTN	6	5	0.833333			CAPG	88	11	0.125
KIAA1026	6	5	0.833333			TOP2A	88	10	0.113636
SLC9A8	6	5	0.833333			DHRSX	88	2	0.0227273
SLC29A2	6	5	0.833333			KRT18	87	74	0.850575
HOXA2	6	5	0.833333			TATDN2	87	60	0.689655
RAB37	6	5	0.833333			SV2A	87	60	0.689655
CHSY-2	6	5	0.833333			GLRX	87	56	0.643678
MTX3	6	5	0.833333			FRMD4A	87	47	0.54023
IGL@	6	5	0.833333			LYSMD2	87	41	0.471264
DND1	6	5	0.833333			NOTCH2	87	36	0.413793
ATXN3	6	5	0.833333			SCLY	87	36	0.413793
ZYG11A	6	5	0.833333			TRIM27	87	34	0.390805
CCDC41	6	5	0.833333			MTMR12	87	31	0.356322
PCNT	6	5	0.833333			PIGK	87	30	0.344828
DBR1	6	5	0.833333			HGF	87	30	0.344828
GLRX5	6	5	0.833333			ASH2L	87	28	0.321839
ZCCHC10	6	5	0.833333			HSPH1	87	27	0.310345
LRRC8D	6	5	0.833333			DEPDC1B	87	27	0.310345
IWS1	6	5	0.833333			FAM152B	87	26	0.298851
PDSS2	6	5	0.833333			PSMB3	87	20	0.229885
GPR158	6	5	0.833333			TCF25	87	15	0.172414
BCHE	6	5	0.833333			BCKDK	87	12	0.137931
PPCDC	6	5	0.833333			RBM8A	87	12	0.137931
SNORA73A	6	5	0.833333			MMS19	87	6	0.0689655
TRAPPC2	6	5	0.833333			RAP2A	86	73	0.848837
IQCH	6	5	0.833333			LRP10	86	57	0.662791
PORCN	6	5	0.833333			SPRED2	86	53	0.616279
SOD2	6	5	0.833333			SKI	86	50	0.581395
TNFAIP2	6	5	0.833333			FREQ	86	44	0.511628
ZNF187	6	5	0.833333			ST6GALNAC4	86	43	0.5
ZNF668	6	5	0.833333			RTN3	86	43	0.5
FLJ14213	6	5	0.833333			DNM1	86	34	0.395349
SLC10A3	6	5	0.833333			CDCA7	86	34	0.395349
FLYWCH1	6	5	0.833333			SLC30A5	86	30	0.348837
C21orf67	6	5	0.833333			GADD45A	86	26	0.302326
GPT2	6	5	0.833333			DBI	86	24	0.27907
TNFRSF10A	6	5	0.833333			MAPK9	86	19	0.22093
WDR22	6	5	0.833333			PSMB1	86	19	0.22093
MAP3K14	6	5	0.833333			PRMT3	86	18	0.209302
ZNF551	6	5	0.833333			NPEPPS	86	17	0.197674
CCDC32	6	5	0.833333			NDUFS8	86	13	0.151163
CHURC1	6	5	0.833333			CRIP1	86	8	0.0930233
NOS1AP	6	5	0.833333			PEG10	85	79	0.929412
LOC152217	12	10	0.833333			SFRS11	85	58	0.682353
C18orf24	12	10	0.833333			ELF2	85	52	0.611765
C1GALT1C1	12	10	0.833333			PNO1	85	51	0.6
ZFHX3	12	10	0.833333			TPMT	85	50	0.588235
C19orf60	12	10	0.833333			DBNL	85	47	0.552941
SLC39A9	12	10	0.833333			TRHDE	85	41	0.482353
NOLA3	12	10	0.833333			MBTPS1	85	36	0.423529
KIAA1712	12	10	0.833333			OSBPL3	85	36	0.423529
GPR103	12	10	0.833333			CAPRIN2	85	35	0.411765
PHF6	12	10	0.833333			SR140	85	34	0.4
CLDN12	12	10	0.833333			ATP2A2	85	31	0.364706
PSCD1	12	10	0.833333			ZMYM4	85	30	0.352941
CDK6	18	15	0.833333			UNG	85	30	0.352941
C15orf17	18	15	0.833333			RIOK3	85	28	0.329412
C18orf19	24	20	0.833333			FRMD3	85	27	0.317647
AP3M1	24	20	0.833333			C20orf67	85	25	0.294118
DENR	36	30	0.833333			LASS2	85	24	0.282353
CBX3	42	35	0.833333			CD151	85	22	0.258824
FEM1A	6	5	0.833333	yes		PPFIA1	85	20	0.235294
JUNB	60	50	0.833333	yes		ATP6V0D1	85	19	0.223529
ARL4C	59	49	0.830508	yes		SF3B2	85	9	0.105882
CDKN1B	23	19	0.826087			NUP93	85	8	0.0941176
COL19A1	23	19	0.826087			MGAT1	84	75	0.892857
SYT11	23	19	0.826087			CARHSP1	84	71	0.845238
TEX2	23	19	0.826087			PSMG3	84	57	0.678571
PDXP	23	19	0.826087			MSH6	84	55	0.654762
GRPEL2	40	33	0.825			C22orf13	84	53	0.630952
ZNF217	17	14	0.823529			SLK	84	48	0.571429
PCDHGC3	34	28	0.823529	yes		LIPG	84	44	0.52381
ZNF623	17	14	0.823529	yes		C3orf67	84	44	0.52381
IMPAD1	90	74	0.822222			HIGD1A	84	42	0.5
TMEM16F	28	23	0.821429			PTPRK	84	40	0.47619
PLDN	28	23	0.821429			WDR5	84	38	0.452381
GOLT1B	83	68	0.819277			DC2	84	36	0.428571
AKAP13	11	9	0.818182			PIGT	84	32	0.380952
TRAPPC6B	11	9	0.818182			TRIP6	84	31	0.369048
TIMM8A	11	9	0.818182			TOPBP1	84	28	0.333333
ZHX2	11	9	0.818182			KIAA0146	84	28	0.333333
ISCU	11	9	0.818182			SLC25A39	84	25	0.297619
LDLRAP1	11	9	0.818182			PRPSAP1	84	22	0.261905
LOC348751	11	9	0.818182			FAM38A	84	22	0.261905
FLJ31306	11	9	0.818182			SLC9A7	84	22	0.261905
MGAT1	11	9	0.818182			PPP1R7	84	17	0.202381
NBL1	11	9	0.818182			UBLCP1	84	15	0.178571
NKX3-1	11	9	0.818182			NCBP1	84	12	0.142857
PAPPA	11	9	0.818182			FTSJ1	84	12	0.142857
AUH	11	9	0.818182			PLEKHA2	83	74	0.891566
C14orf118	11	9	0.818182			MRPL34	83	72	0.86747
USP31	11	9	0.818182			FOXN2	83	62	0.746988
C2orf44	11	9	0.818182			TPST2	83	58	0.698795
TTYH3	11	9	0.818182			HIGD2A	83	53	0.638554
RABEP1	11	9	0.818182			RAB12	83	44	0.53012
MOBKL1A	11	9	0.818182			SNAP23	83	43	0.518072
FAM43A	22	18	0.818182	yes		MAPKAPK2	83	42	0.506024
PCDH7	11	9	0.818182	yes		MGST1	83	41	0.493976
NRIP1	109	89	0.816514			LOC388955	83	39	0.46988
JUN	196	160	0.816327	yes		ATP13A3	83	35	0.421687
IER3IP1	27	22	0.814815			ETS1	83	31	0.373494
FKBP14	27	22	0.814815			PACSIN2	83	30	0.361446
ZFAND3	27	22	0.814815			EXOSC2	83	28	0.337349
ARSJ	27	22	0.814815			AIP	83	24	0.289157
ZBTB33	16	13	0.8125			MRPS7	83	20	0.240964
LHFPL2	16	13	0.8125			HNRNPA1	83	14	0.168675
WDR40A	16	13	0.8125			GPX4	83	13	0.156627
RNF141	16	13	0.8125			PLK3	83	13	0.156627
NDNL2	32	26	0.8125	yes		COL1A1	83	8	0.0963855
RHOB	85	69	0.811765	yes		TOB2	82	73	0.890244
GJC1	21	17	0.809524			RPP38	82	66	0.804878
FRS2	21	17	0.809524			CDR2L	82	65	0.792683
ZNF451	21	17	0.809524			MSX2	82	63	0.768293
KLHDC5	21	17	0.809524			PPRC1	82	53	0.646341
CPEB4	21	17	0.809524			UBE2W	82	49	0.597561
ATG12	47	38	0.808511			DGKD	82	47	0.573171
ZFAND1	26	21	0.807692			CNIH	82	47	0.573171
P15RS	103	83	0.805825			GSPT1	82	46	0.560976
FEM1B	41	33	0.804878			UBE2J1	82	41	0.5
SOX4	41	33	0.804878	yes		TXNDC15	82	40	0.487805
PHLDA1	302	243	0.804636			FGFR1	82	39	0.47561
RASSF8	46	37	0.804348			C9orf3	82	36	0.439024
PPP3R1	56	45	0.803571			NQO1	82	33	0.402439
VGLL4	66	53	0.80303			FLJ22662	82	32	0.390244
LOC100129654	5	4	0.8			STAT3	82	30	0.365854
RABAC1	5	4	0.8			MIF	82	30	0.365854
RBPMS	5	4	0.8			BAT4	82	29	0.353659
RASSF1	5	4	0.8			IFI16	82	27	0.329268
BTBD9	5	4	0.8			EDARADD	82	25	0.304878
C6orf192	5	4	0.8			TUBB2B	82	24	0.292683
C14orf79	5	4	0.8			PDCD10	82	21	0.256098
ANKRD54	5	4	0.8			SRPR	82	20	0.243902
RUNDC1	5	4	0.8			FXR2	82	19	0.231707
ATP8B3	5	4	0.8			TMEM77	82	16	0.195122
DUSP18	5	4	0.8			SMARCB1	82	11	0.134146
TMEM65	5	4	0.8			NUP85	82	6	0.0731707
DGKG	5	4	0.8			LY6E	81	60	0.740741
THAP5	5	4	0.8			AMOTL1	81	58	0.716049
C9orf91	5	4	0.8			FAM152A	81	56	0.691358
ERCC4	5	4	0.8			SLC16A1	81	49	0.604938
CYBASC3	5	4	0.8			MARCH7	81	43	0.530864
ZNF652	5	4	0.8			QSOX2	81	34	0.419753
KIAA0828	5	4	0.8			PIAS2	81	34	0.419753
FAM98A	5	4	0.8			DDEF1	81	32	0.395062
ERC2	5	4	0.8			ATP6V1B2	81	32	0.395062
B3GAT1	5	4	0.8			ZNF354A	81	29	0.358025
HNRPD	5	4	0.8			GNPAT	81	7	0.0864198
ZDHHC21	5	4	0.8			RPS12	81	6	0.0740741
LOC387787	5	4	0.8			C6orf120	80	79	0.9875	yes
LYSMD1	5	4	0.8			B3GNT1	80	78	0.975
ST20	5	4	0.8			FAM84B	80	77	0.9625
MGC70857	5	4	0.8			GREM1	80	73	0.9125
MNAT1	5	4	0.8			KLHL21	80	70	0.875
CRBN	5	4	0.8			SDC1	80	68	0.85
NT5DC3	5	4	0.8			RAC1P2	80	65	0.8125
TTRAP	5	4	0.8			TMEM93	80	61	0.7625
RNUXA	5	4	0.8			HS3ST3A1	80	60	0.75
CNNM2	5	4	0.8			GNPNAT1	80	60	0.75
NOL8	5	4	0.8			MAFF	80	59	0.7375
C10orf118	5	4	0.8			SLC25A37	80	58	0.725
BRF2	5	4	0.8			LOC388610	80	57	0.7125
ZNF821	5	4	0.8			LPCAT1	80	52	0.65
FGD6	5	4	0.8			CMBL	80	45	0.5625
DMAP1	5	4	0.8			PLS3	80	37	0.4625
ATP10D	5	4	0.8			ADIPOR2	80	36	0.45
ZNF248	5	4	0.8			SERPINB1	80	32	0.4
KIAA1602	5	4	0.8			FBXL10	80	32	0.4
SLC4A5	5	4	0.8			FKBP4	80	32	0.4
PTS	5	4	0.8			SMAD2	80	27	0.3375
RBM25	5	4	0.8			SNX9	80	23	0.2875
C21orf63	5	4	0.8			JTV1	80	21	0.2625
REV3L	5	4	0.8			NAPA	80	21	0.2625
RFX1	5	4	0.8			EIF2C2	80	19	0.2375
GMCL1	5	4	0.8			TARS	80	16	0.2
BNC1	5	4	0.8			TUBB2A	80	9	0.1125
GINS3	5	4	0.8			ARGLU1	79	67	0.848101
CCDC71	5	4	0.8			KRAS	79	67	0.848101
TMEM135	5	4	0.8			ZNF532	79	57	0.721519
TRAF5	5	4	0.8			PSMD7	79	57	0.721519
ZSCAN21	5	4	0.8			ANKRD10	79	53	0.670886
CA2	5	4	0.8			ZFP64	79	53	0.670886
C11orf63	5	4	0.8			ARL2BP	79	44	0.556962
KIAA1539	5	4	0.8			SEPT9	79	43	0.544304
PRR7	5	4	0.8			KIAA1715	79	37	0.468354
DDHD1	5	4	0.8			MXI1	79	36	0.455696
ANKRD13C	5	4	0.8			TNKS2	79	36	0.455696
CBX2	5	4	0.8			PARD3	79	34	0.43038
ZNF503	5	4	0.8			GGA2	79	32	0.405063
PAPLN	5	4	0.8			PTGS2	79	32	0.405063
C9orf140	5	4	0.8			TOP1	79	31	0.392405
PDCD5	5	4	0.8			MAP3K7	79	31	0.392405
FAM55C	5	4	0.8			MAP4K4	79	26	0.329114
MTRF1	5	4	0.8			QKI	79	22	0.278481
KIAA0355	5	4	0.8			SPTLC1	79	20	0.253165
PHACTR2	5	4	0.8			ARHGAP29	79	20	0.253165
DGCR2	5	4	0.8			GRK6	79	17	0.21519
CANT1	10	8	0.8			DVL2	79	15	0.189873
LRFN5	10	8	0.8			PTTG1	79	14	0.177215
FLJ36031	10	8	0.8			SNRPE	79	11	0.139241
EGR1	10	8	0.8			GNL3	79	11	0.139241
FABP4	10	8	0.8			GPS2	79	11	0.139241
ADAT1	10	8	0.8			EFTUD2	79	7	0.0886076
[truncated: 11,935 more rows]

## Sheet: 2c
Addtional File 2c: Genes detected with both 454 and MiSeq, in the OST-83 sample. The number of unspliced reads mapped on each gene is reported. Single-exon genes are marked with 'yes' in each related cell
454						Miseq
HUGO gene	n.of reads assigned to the gene	n. of unspliced reads	percentage of unspliced reads	single exon genes		HUGO gene	n.of reads assigned to the gene	n. of unspliced reads	percentage of unspliced reads	single exon genes
B3GALT6	38	38	1	yes		FN1	4073	612	0.150258
CHML	25	25	1	yes		EEF2	3940	566	0.143655
ADO	25	25	1	yes		PABPC1	3201	531	0.165886
CHMP1B	24	24	1	yes		TGFBI	3161	471	0.149003
PAQR8	22	22	1			COL6A1	3042	929	0.305391
RPP25	21	21	1	yes		DCBLD2	2773	1241	0.44753
C10orf12	20	20	1	yes		VIM	2689	1001	0.372257
FAM109B	20	20	1			COL6A2	2406	963	0.400249
UBQLN2	19	19	1	yes		PLEC1	2269	1754	0.773028
LOC100130855	19	19	1			ITGA3	2246	520	0.231523
GNG2	18	18	1			ACTB	2089	1036	0.495931
BAG5	18	18	1			COL6A3	1965	1094	0.556743
AHNAK2	18	18	1			MT-COX1	1891	906	0.479112
SALL1	18	18	1			GAPDH	1750	433	0.247429
ZNF292	18	18	1			RNR2	1729	1500	0.867553
FRAT2	17	17	1	yes		MSN	1724	750	0.435035
KIAA1826	17	17	1			NDRG1	1667	403	0.241752
RBM15	16	16	1			MMP14	1624	656	0.403941
TNFAIP8L1	16	16	1			ADAM19	1586	564	0.355612
FAM53C	16	16	1			FLNA	1522	288	0.189225
ZBTB9	16	16	1			TUBA1B	1480	269	0.181757
ZNF275	16	16	1			MYH9	1470	278	0.189116
NDNL2	14	14	1	yes		RPL4	1470	79	0.0537415
FAM89A	14	14	1			PLXNA1	1449	596	0.411318
LDOC1L	14	14	1			TIMP3	1430	928	0.648951
MORN1	13	13	1			PSAP	1419	491	0.346018
LRRC8D	13	13	1			DYNC1H1	1417	278	0.196189
TM6SF1	13	13	1			CD44	1416	752	0.531073
KCNJ14	13	13	1			IGFBP3	1412	680	0.481586
FAM123B	13	13	1			FSCN1	1403	918	0.654312
KIAA1737	12	12	1			SPTBN1	1397	484	0.346457
LZTS1	12	12	1			IGFBP5	1376	1221	0.887355
LOC100129034	12	12	1			GNB1	1348	492	0.364985
CHIC1	12	12	1			SFRP1	1340	1149	0.857463
UPRT	12	12	1			EIF4G2	1340	262	0.195522
ZCCHC3	11	11	1	yes		TUBA1C	1323	166	0.125472
PRMT6	11	11	1	yes		CTSB	1307	623	0.476664
MGAT2	11	11	1	yes		TUBB	1277	489	0.382929
GALNT4	11	11	1	yes		CCT5	1246	128	0.102729
FZD2	11	11	1	yes		CSDA	1182	234	0.19797
C12orf35	11	11	1			LMNB2	1181	583	0.493649
KLF16	11	11	1			EFHD2	1174	838	0.713799
MSX1	11	11	1			AKT1	1171	419	0.357814
SPRY1	11	11	1			CALM1	1168	471	0.403253
SLC22A23	11	11	1			GRB10	1121	450	0.401427
TRIM56	11	11	1			TPM4	1115	528	0.473543
TSPYL4	10	10	1	yes		STK24	1114	258	0.231598
FJX1	10	10	1	yes		ANKH	1111	520	0.468047
B3GNT1	10	10	1			APP	1105	195	0.176471
DMN	10	10	1			AGRN	1103	409	0.370807
CYB5D1	10	10	1			ENO1	1100	197	0.179091
NAPG	10	10	1			TUBA1A	1099	174	0.158326
ZNF260	10	10	1			PKM2	1096	294	0.268248
MT-ND3	10	10	1			CLSTN1	1092	225	0.206044
FZD7	9	9	1	yes		RCC2	1077	398	0.369545
FANCF	9	9	1	yes		COL4A1	1070	135	0.126168
FAM36A	9	9	1			ERRFI1	1069	726	0.679139
SVIP	9	9	1			HSPA8	1066	371	0.34803
FAM111A	9	9	1			ZFAND5	1065	490	0.460094
LETMD1	9	9	1			RPS2	1065	137	0.128638
UBC	9	9	1			COL4A2	1059	178	0.168083
CP110	9	9	1			LAMC1	1052	416	0.395437
AFG3L1	9	9	1			SH2B3	1038	743	0.7158
PTRH2	9	9	1			ASAM	1034	524	0.50677
SERTAD2	9	9	1			MLL	1026	767	0.747563
C2orf64	9	9	1			LAPTM4B	1021	363	0.355534
HIC2	9	9	1			PHB2	1021	98	0.0959843
SPATA5	9	9	1			SQSTM1	1016	223	0.219488
FBXL21	9	9	1			HNRPUL1	1002	261	0.260479
ZMAT2	9	9	1			ATP1A1	995	107	0.107538
C6orf57	9	9	1			SCUBE3	976	331	0.339139
ARMCX3	9	9	1			SRRM2	962	854	0.887734
PIGM	8	8	1	yes		PHLDA1	959	919	0.95829
CENPB	8	8	1	yes		PRKDC	958	156	0.162839
CCDC8	8	8	1	yes		EEF1A1	955	73	0.0764398
ASB8	8	8	1			ADRBK1	943	312	0.330859
KLF2	8	8	1			CDCP1	941	635	0.674814
TASP1	8	8	1			MAP1B	936	832	0.888889
B3GNT5	8	8	1			HDGF	929	400	0.430571
CNO	8	8	1			ANXA2	923	193	0.209101
PCDH18	8	8	1			MRPL3	918	169	0.184096
AKAP7	8	8	1			MACF1	914	226	0.247265
C7orf41	8	8	1			ICMT	911	522	0.572997
ZKSCAN5	8	8	1			KHSRP	899	207	0.230256
VCPIP1	8	8	1			NCOR2	898	161	0.179287
PIGA	8	8	1			VAPA	892	406	0.455157
TUSC1	7	7	1	yes		RNPS1	879	134	0.152446
THAP11	7	7	1	yes		MICAL2	878	468	0.53303
FUT4	7	7	1	yes		JUN	874	872	0.997712	yes
CSTF2T	7	7	1	yes		LARP1	873	395	0.452463
ZNF408	7	7	1			TFG	873	167	0.191294
C11orf82	7	7	1			TNC	855	415	0.48538
SCN3B	7	7	1			SLC25A3	854	125	0.14637
FBXL14	7	7	1			LAMB1	849	120	0.141343
YAF2	7	7	1			SEMA7A	845	161	0.190533
MRP63	7	7	1			CRTAP	844	431	0.510664
ZSCAN29	7	7	1			SERPINE1	837	318	0.379928
FLJ11151	7	7	1			TMEPAI	818	725	0.886308
SOCS3	7	7	1			EIF4G1	814	227	0.27887
APC2	7	7	1			ARHGAP21	813	249	0.306273
THNSL2	7	7	1			YBX1	811	144	0.177559
FAM126B	7	7	1			LMNA	803	219	0.272727
C20orf135	7	7	1			RNR1	802	568	0.708229
LSAMP	7	7	1			SURF4	800	463	0.57875
BASP1	7	7	1			B2M	792	320	0.40404
LOC648987	7	7	1			HMGA1	792	239	0.301768
RNF182	7	7	1			SLC2A1	791	214	0.270544
ZBTB26	7	7	1			HDLBP	790	145	0.183544
LOC646080	7	7	1			WWTR1	789	394	0.499366
MARS2	6	6	1	yes		MT-COX2	780	463	0.59359
KTI12	6	6	1	yes		B4GALT5	773	379	0.490298
HEXIM1	6	6	1	yes		SCD	772	407	0.527202
C14orf169	6	6	1	yes		PLK1	768	235	0.30599
SNORA73A	6	6	1			EEF1AL3	766	312	0.407311
HPCAL4	6	6	1			DDX17	765	368	0.481046
GNRHR2	6	6	1			FSTL1	763	407	0.533421
C1orf192	6	6	1			SDF4	763	312	0.408912
CHST3	6	6	1			GFPT2	762	219	0.287402
LOC282997	6	6	1			PTRF	755	664	0.87947
IMMP1L	6	6	1			AP2A2	755	130	0.172185
SLC35C1	6	6	1			CENTG2	753	202	0.26826
MGC3196	6	6	1			ARHGDIA	753	199	0.264276
IKZF4	6	6	1			ABHD2	746	466	0.624665
LOC338805	6	6	1			TPM3	745	284	0.381208
LOC100128927	6	6	1			ITPR3	739	99	0.133965
C15orf52	6	6	1			PPIA	737	179	0.242877
DNAJA4	6	6	1			CFL1	734	315	0.429155
PIGQ	6	6	1			FAM38A	730	131	0.179452
CBX8	6	6	1			SSFA2	728	418	0.574176
ZNF543	6	6	1			MT-ND4	726	593	0.816804
RDH14	6	6	1			P4HB	722	104	0.144044
CD302	6	6	1			CANX	714	318	0.445378
TNS1	6	6	1			CLIC4	712	311	0.436798
SNORA71A	6	6	1			BAT2	712	115	0.161517
GNAZ	6	6	1			UBAP2L	712	97	0.136236
ELFN2	6	6	1			FAM129B	709	200	0.282087
LMF2	6	6	1			PDIA3	706	79	0.111898
ZNF589	6	6	1			USP22	703	359	0.510669
FILIP1L	6	6	1			PSME3	699	421	0.602289
RG9MTD1	6	6	1			RPLP0	699	42	0.0600858
LYRM7	6	6	1			ARF1	698	470	0.673352
LOC63920	6	6	1			ILF3	695	315	0.453237
FBXO30	6	6	1			MTDH	688	362	0.526163
MGC27348	6	6	1			RPL6	682	42	0.0615836
HOXA2	6	6	1			AHR	681	369	0.54185
JAZF1	6	6	1			PTBP1	681	238	0.349486
URG4	6	6	1			DHCR24	680	401	0.589706
MAGI2	6	6	1			VEGFA	676	428	0.633136
HIG2	6	6	1			NONO	669	168	0.251121
EGR3	6	6	1			PRPF8	666	96	0.144144
TEX15	6	6	1			PLOD1	662	86	0.129909
COL22A1	6	6	1			IGF2R	659	129	0.195751
PC-3	6	6	1			EIF5	658	150	0.227964
PPP1R3D	5	5	1	yes		EFR3A	658	109	0.165653
KBTBD6	5	5	1	yes		MKI67	657	460	0.700152
CXCR4	5	5	1	yes		CAPN2	657	170	0.258752
SPATA21	5	5	1			SKI	655	354	0.540458
TMCO4	5	5	1			SREBF2	650	318	0.489231
ATPBD1B	5	5	1			DBN1	648	196	0.302469
DUSP12	5	5	1			EIF3C	647	1	0.0015456
MGC12538	5	5	1			RPL3	643	54	0.0839813
YOD1	5	5	1			SPOCK1	638	326	0.510972
EXOSC1	5	5	1			CCND1	635	450	0.708661
CDC42EP2	5	5	1			RPS4X	634	48	0.0757098
SLC29A2	5	5	1			PTTG1IP	628	378	0.601911
POLD4	5	5	1			HEG1	627	363	0.578947
RNF121	5	5	1			GNA11	625	177	0.2832
NEU3	5	5	1			RCL1	625	88	0.1408
PPM1H	5	5	1			AP2M1	624	128	0.205128
ZNF605	5	5	1			GNAI2	623	139	0.223114
SUCLA2	5	5	1			RPL10	621	34	0.0547504
MLH3	5	5	1			TMEM51	619	396	0.639742
C14orf139	5	5	1			RPL15	617	304	0.492707
C15orf37	5	5	1			IGF1R	615	342	0.556098
LOC400446	5	5	1			EIF3CL	614	0	0
C16orf14	5	5	1			TMED7	613	436	0.711256
ZNF500	5	5	1			SLC38A2	613	354	0.577488
CMTM1	5	5	1			NRP2	613	323	0.526917
PDP2	5	5	1			YWHAB	613	304	0.495922
ZFP1	5	5	1			KIAA0194	612	290	0.473856
CCBE1	5	5	1			JUNB	611	609	0.996727	yes
BCL2	5	5	1			SPARC	611	173	0.283142
ZNF430	5	5	1			HNRPK	610	96	0.157377
PSMD15	5	5	1			MYO9B	609	270	0.44335
SERHL	5	5	1			PRKAR1A	608	226	0.371711
MCAT	5	5	1			CDC42BPB	608	171	0.28125
ZNF654	5	5	1			TTL	606	310	0.511551
PHLDB2	5	5	1			SLC7A5	605	311	0.51405
C4orf42	5	5	1			MCL1	603	507	0.840796
SNORA26	5	5	1			RPS6	601	63	0.104825
ALPK1	5	5	1			PACS1	600	104	0.173333
MAML3	5	5	1			KHDRBS1	599	190	0.317195
C5orf30	5	5	1			PXDN	596	218	0.365772
FGF1	5	5	1			KIAA1576	593	324	0.546374
GFOD1	5	5	1			RALY	590	109	0.184746
LOC730020	5	5	1			HYOU1	589	132	0.224109
POP7	5	5	1			MAP4	586	287	0.489761
VGF	5	5	1			PTP4A2	585	306	0.523077
MSRA	5	5	1			ITM2B	583	119	0.204117
GATA4	5	5	1			USP39	583	70	0.120069
ZFP41	5	5	1			CKAP4	581	481	0.827883
XPA	5	5	1			RPL13	581	90	0.154905
MRPL50	5	5	1			NOTCH2	575	232	0.403478
ZBTB34	5	5	1			NTSR1	574	503	0.876307
RGAG4	5	5	1			UBR4	574	79	0.137631
DRP2	5	5	1			BAT3	574	24	0.0418118
UTP3	4	4	1	yes		YY1	573	376	0.656195
TIGD5	4	4	1	yes		CSPG4	572	408	0.713287
TIGD1	4	4	1	yes		CSNK1D	571	177	0.309982
PPAPDC2	4	4	1	yes		SMG5	571	153	0.267951
PGBD4	4	4	1	yes		MCM4	570	147	0.257895
PCDHGC5	4	4	1	yes		TPX2	567	74	0.130511
HPS6	4	4	1	yes		ANKRD11	565	341	0.60354
HIST1H1E	4	4	1	yes		PLAU	564	90	0.159574
GPR27	4	4	1	yes		SSU72	559	389	0.695886
FAM127C	4	4	1	yes		ITGB5	557	213	0.382406
CHST14	4	4	1	yes		H6PD	553	464	0.83906
THAP3	4	4	1			SH3BP4	551	385	0.69873
C1orf176	4	4	1			FASN	551	108	0.196007
FAM46C	4	4	1			KIF1C	549	116	0.211293
LOC729810	4	4	1			PCDHGC3	548	530	0.967153	yes
LOC644451	4	4	1			ITGB1	548	72	0.131387
TMEM20	4	4	1			TEGT	546	237	0.434066
NEURL	4	4	1			TRIOBP	545	142	0.26055
CASP7	4	4	1			COLEC12	544	333	0.612132
FANK1	4	4	1			HSP90AB1	544	113	0.207721
WT1	4	4	1			CSNK1E	543	145	0.267035
PIGCP1	4	4	1			RPL18	543	15	0.0276243
FAT3	4	4	1			FURIN	541	299	0.55268
NUAK1	4	4	1			ITGA2	536	324	0.604478
TRIAP1	4	4	1			ACTN4	536	55	0.102612
DDX51	4	4	1			AP3D1	533	83	0.155722
IRS2	4	4	1			ID1	532	397	0.746241	yes
C14orf119	4	4	1			BHLHB3	532	431	0.81015
LTB4R	4	4	1			SERPINE2	528	117	0.221591
SYNJ2BP	4	4	1			BACE2	522	190	0.363985
TGFB3	4	4	1			ACTN1	521	64	0.122841
LOC440288	4	4	1			MYBL2	520	127	0.244231
EXOD1	4	4	1			FMNL3	519	262	0.504817
SRR	4	4	1			XPOT	519	145	0.279383
ARL4D	4	4	1			EGFR	518	179	0.34556
SP6	4	4	1			DVL3	518	133	0.256757
FLJ44342	4	4	1			TXNDC5	516	241	0.467054
SLC25A19	4	4	1			KDELR2	515	283	0.549515
EPR1	4	4	1			SCARA3	514	408	0.793774
B3GNTL1	4	4	1			ECE1	514	146	0.284047
TMED1	4	4	1			CCNI	513	251	0.489279
ZNF490	4	4	1			YWHAZ	512	223	0.435547
CD3EAP	4	4	1			TRIO	512	164	0.320312
LOC284371	4	4	1			CCT6A	512	78	0.152344
LOC147804	4	4	1			GARS	512	71	0.138672
ZNF264	4	4	1			ATXN2L	509	84	0.165029
SLC9A2	4	4	1			IDS	507	257	0.506903
NAP5	4	4	1			MGAT4B	507	93	0.183432
MBD5	4	4	1			GLI3	506	217	0.428854
LYPD6	4	4	1			NETO2	503	247	0.491054
FASTKD5	4	4	1			BSG	503	189	0.375746
NANP	4	4	1			TGFBR2	502	319	0.635458
APCDD1L	4	4	1			SUMO3	502	303	0.603586
C22orf23	4	4	1			TAGLN2	502	179	0.356574
SETMAR	4	4	1			OAZ1	501	133	0.265469
ZBTB47	4	4	1			STIM1	500	233	0.466
TMEM42	4	4	1			CAP1	500	150	0.3
C3orf38	4	4	1			LOC26010	500	102	0.204
RPL32P3	4	4	1			HGS	499	85	0.170341
PLSCR4	4	4	1			ABR	498	176	0.353414
KCNAB1	4	4	1			RAB7A	497	131	0.263581
WDR53	4	4	1			PA2G4	497	81	0.162978
ZNF595	4	4	1			PPFIBP1	496	296	0.596774
TIFA	4	4	1			ALKBH5	495	401	0.810101
ADAMTS16	4	4	1			DNTTIP1	495	59	0.119192
LOC728264	4	4	1			TCEB3	494	284	0.574899
DOCK2	4	4	1			PHC2	494	237	0.479757
ZSCAN23	4	4	1			MGLL	493	299	0.606491
UST	4	4	1			IMPAD1	492	393	0.79878
SP4	4	4	1			RAD23B	492	184	0.373984
PGAM2	4	4	1			CNOT1	492	116	0.235772
FIGNL1	4	4	1			CDH11	491	188	0.382892
SAMD9L	4	4	1			ITGA5	491	63	0.12831
FIS1	4	4	1			PABPC3	490	92	0.187755	yes
TMEM140	4	4	1			BTBD14B	490	326	0.665306
MIRN124-1	4	4	1			TUBB6	488	389	0.797131
PINX1	4	4	1			PIK3R2	488	189	0.387295
LPL	4	4	1			MYO10	487	217	0.445585
FUT10	4	4	1			IPO7	487	191	0.392197
NECAB1	4	4	1			APOBEC3G	487	110	0.225873
TMEM55A	4	4	1			MRC2	486	113	0.23251
EBAG9	4	4	1			ALDOA	486	56	0.115226
DNAI1	4	4	1			IRAK1	484	228	0.471074
EDG3	4	4	1			HUWE1	482	94	0.195021
SURF6	4	4	1			RER1	481	253	0.525988
ZBED1	4	4	1			NF2	481	248	0.515593
HDAC8	4	4	1			ATP5B	481	74	0.153846
ARMCX2	4	4	1			MTPN	480	321	0.66875
MOSPD1	4	4	1			MTCH1	480	128	0.266667
TWIST2	3	3	1	yes		GRB2	479	239	0.498956
NRARP	3	3	1	yes		PSMD3	479	101	0.210856
LOC728819	3	3	1	yes		GANAB	479	94	0.196242
FOXQ1	3	3	1	yes		CTBP1	478	100	0.209205
FOXL1	3	3	1	yes		EHD2	477	315	0.660377
MEGF6	3	3	1			UBE2Z	477	173	0.362683
TNFRSF9	3	3	1			PYGB	477	128	0.268344
FAM131C	3	3	1			LOC728661	476	294	0.617647
LOC646471	3	3	1			PTPRG	476	216	0.453782
SYNC1	3	3	1			TMED10	474	246	0.518987
KIAA1522	3	3	1			KIF5B	474	148	0.312236
TRIM62	3	3	1			FKBP10	473	132	0.27907
PIK3R3	3	3	1			RPL19	473	41	0.0866808
TAL1	3	3	1			NOMO1	473	6	0.012685
IFI44	3	3	1			NRIP1	470	430	0.914894
SAMD13	3	3	1			TRIM8	468	273	0.583333
SPATA1	3	3	1			PARVA	468	115	0.245726
C1orf52	3	3	1			RPL5	467	33	0.0706638
SLC22A15	3	3	1			MT-COX3	466	350	0.751073
LOC391081	3	3	1			TMEM132A	465	158	0.339785
HIST2H2BD	3	3	1			NUP153	465	142	0.305376
MRPS21	3	3	1			SULF2	465	131	0.28172
ZBTB7B	3	3	1			CCDC6	465	126	0.270968
VSIG8	3	3	1			ROBO1	464	188	0.405172
FAM78B	3	3	1			MXRA7	464	154	0.331897
MRPS14	3	3	1			RPSA	464	50	0.107759
C1orf27	3	3	1			DUSP6	463	376	0.812095
ZNF238	3	3	1			NUP98	463	74	0.159827
LOC338588	3	3	1			HEY1	461	258	0.559653
C10orf25	3	3	1			CAPRIN1	460	146	0.317391
EGR2	3	3	1			KPNB1	460	117	0.254348
SRGN	3	3	1			SEPT2	459	188	0.409586
LOC100133190	3	3	1			EIF4B	458	133	0.290393
CYP17A1	3	3	1			HSP90AA1	457	162	0.354486
HMX3	3	3	1			EIF4A1	457	64	0.140044
POLR2L	3	3	1			LRRFIP1	456	218	0.47807
TSSC4	3	3	1			IL6ST	456	113	0.247807
APBB1	3	3	1			RPL30	456	49	0.107456
LOC644169	3	3	1			WNK1	455	256	0.562637
LOC387763	3	3	1			DPYSL3	455	253	0.556044
C11orf77	3	3	1			PGK1	454	64	0.140969
KCTD21	3	3	1			COL1A1	454	30	0.0660793
USP35	3	3	1			SEC61A1	452	200	0.442478
WNT5B	3	3	1			S100A16	451	308	0.682927
APOLD1	3	3	1			GLT25D1	451	254	0.563193
LOC400027	3	3	1			M-RIP	451	129	0.286031
LMBR1L	3	3	1			YAP1	446	221	0.495516
NXPH4	3	3	1			HCFC1	446	219	0.491031
AVIL	3	3	1			MAP4K4	446	114	0.255605
LOC100128191	3	3	1			DDEF1	445	99	0.222472
LOC728568	3	3	1			RHOB	444	443	0.997748	yes
LOC642580	3	3	1			TLN1	444	40	0.0900901
KIAA0774	3	3	1			VCL	443	181	0.408578
MCF2L	3	3	1			C19orf6	443	100	0.225734
OSGEP	3	3	1			EIF5A	443	62	0.139955
RAB2B	3	3	1			TEAD1	441	295	0.668934
C14orf124	3	3	1			KPNA6	441	171	0.387755
NUBPL	3	3	1			DAZAP1	438	96	0.219178
KIAA0423	3	3	1			DDB1	438	46	0.105023
PPM1A	3	3	1			CSNK1A1	436	213	0.488532
C14orf56	3	3	1			HAX1	436	75	0.172018
DPF3	3	3	1			SLC20A1	435	262	0.602299
FOS	3	3	1			STXBP1	435	68	0.156322
SERPINA6	3	3	1			TBC1D2B	434	175	0.403226
BEGAIN	3	3	1			UBTF	434	33	0.0760369
MAP1A	3	3	1			YEATS2	433	66	0.152425
CATSPER2P1	3	3	1			KIAA1542	432	198	0.458333
RPS27L	3	3	1			JMJD2B	432	154	0.356481
IQCH	3	3	1			NOMO3	432	0	0
LINGO1	3	3	1			DNM2	431	81	0.187935
KIAA1920	3	3	1			SF3B1	431	63	0.146172
C16orf24	3	3	1			CDC20	431	40	0.0928074
RBM35B	3	3	1			TSC22D1	429	370	0.862471
MPHOSPH6	3	3	1			TMEM49	429	203	0.473193
MGC33894	3	3	1			TGFB1	429	196	0.456876
LOC116236	3	3	1			LPIN2	429	175	0.407925
MRM1	3	3	1			PDE8A	429	103	0.240093
COASY	3	3	1			PLEKHM2	427	147	0.344262
MGC57346	3	3	1			INTS1	427	35	0.0819672
SCPEP1	3	3	1			NOMO2	427	3	0.00702576
KCNJ2	3	3	1			SMARCA4	424	91	0.214623
FLJ35220	3	3	1			JUND	423	421	0.995272	yes
SLMO1	3	3	1			TGOLN2	423	377	0.891253
LOC100131669	3	3	1			NAT13	423	195	0.460993
LOC100130856	3	3	1			ACLY	423	57	0.134752
CDKN2D	3	3	1			ZFP36L2	422	403	0.954976
C19orf52	3	3	1			NFYC	422	71	0.168246
WDR88	3	3	1			COL7A1	422	64	0.151659
LILRB3	3	3	1			SRP72	422	33	0.0781991
NAT14	3	3	1			SETD5	421	179	0.425178
ZNF524	3	3	1			CREBBP	421	149	0.353919
LOC100133142	3	3	1			DIDO1	420	313	0.745238
ZNF324B	3	3	1			NCL	420	155	0.369048
TSSC1	3	3	1			USP14	420	87	0.207143
ADI1	3	3	1			KIAA0515	419	194	0.463007
FLJ20628	3	3	1			ARF3	418	323	0.772727
LOC165186	3	3	1			IGFBP4	418	282	0.674641
HSPC159	3	3	1			KLF13	417	368	0.882494
CNNM4	3	3	1			S100A6	417	153	0.366906
LIPT1	3	3	1			VEZF1	416	186	0.447115
RBM43	3	3	1			SERINC3	416	122	0.293269
IFIH1	3	3	1			SAPS1	415	62	0.149398
TMEM169	3	3	1			TMEM123	414	298	0.719807
SLC23A3	3	3	1			TAPBP	412	145	0.351942
ASB18	3	3	1			CSNK1G2	412	113	0.274272
MYEOV2	3	3	1			ABL1	411	272	0.6618
SNPH	3	3	1			IGF2BP1	411	251	0.610706
ZNF337	3	3	1			JAK1	411	79	0.192214
WFDC10B	3	3	1			LRRC58	410	311	0.758537
LOC100132911	3	3	1			ARHGEF12	410	177	0.431707
CLIC6	3	3	1			LRRC47	409	199	0.486553
KLHL22	3	3	1			TCF12	409	180	0.440098
FLJ20464	3	3	1			ELL2	409	73	0.178484
CRELD1	3	3	1			SGTA	409	56	0.136919
COLQ	3	3	1			PFKFB3	408	188	0.460784
SNORA62	3	3	1			SH3PXD2A	407	289	0.710074
LOC285346	3	3	1			RPL37A	407	109	0.267813
RTP3	3	3	1			AKAP12	405	307	0.758025
C3orf49	3	3	1			XPO6	405	90	0.222222
KBTBD8	3	3	1			XRCC6	405	70	0.17284
EPHA3	3	3	1			CMTM6	404	269	0.665842
GCET2	3	3	1			GPR125	404	103	0.25495
LOC646730	3	3	1			TTYH3	403	242	0.600496
TRIM59	3	3	1			TRIM25	403	199	0.493797
PPARGC1A	3	3	1			CS	403	103	0.255583
ADAMTS3	3	3	1			SSR3	402	301	0.748756
PDE5A	3	3	1			RAF1	402	81	0.201493
PRDM5	3	3	1			LOC221838	402	29	0.0721393
BBS12	3	3	1			IER2	401	397	0.990025
FGF2	3	3	1			UBP1	401	113	0.281796
SLC7A11	3	3	1			ATP8B2	400	98	0.245
FHDC1	3	3	1			RPS9	400	55	0.1375
PDCD6	3	3	1			EPN2	399	237	0.593985
NDUFS6	3	3	1			MAGED1	399	235	0.588972
FLJ25076	3	3	1			PDIA4	399	112	0.280702
LOC134145	3	3	1			CRIM1	399	106	0.265664
ZNF622	3	3	1			SLC7A1	398	258	0.648241
LOC728931	3	3	1			BCAT1	398	198	0.497487
CCNO	3	3	1			DPY19L1	398	162	0.407035
CKMT2	3	3	1			U2AF2	398	102	0.256281
LRRTM2	3	3	1			EXTL3	397	353	0.889169
LOC202051	3	3	1			TM4SF1	397	194	0.488665
LOC401233	3	3	1			UBXD8	397	178	0.448363
MRS2L	3	3	1			MARS	397	24	0.0604534
KIF6	3	3	1			C11orf41	396	214	0.540404
SERAC1	3	3	1			PEG10	395	384	0.972152
ELFN1	3	3	1			WDR1	395	88	0.222785
LOC100131017	3	3	1			SPG21	394	96	0.243655
IGFBP1	3	3	1			KIAA0152	393	325	0.826972
ZNF107	3	3	1			CTDSP2	393	249	0.633588
FLJ37078	3	3	1			NT5E	393	196	0.498728
LOC100128317	3	3	1			PTGFRN	392	274	0.69898
PCLO	3	3	1			ELK3	392	268	0.683673
SLCO5A1	3	3	1			PTPN1	392	246	0.627551
LOC100130301	3	3	1			AOF2	392	83	0.211735
ZNF707	3	3	1			VARS	392	25	0.0637755
TRIM32	3	3	1			ID3	391	242	0.618926
ZBTB43	3	3	1			RERE	391	192	0.491049
PRKX	3	3	1			APH1A	391	151	0.386189
IL1RAPL1	3	3	1			PSME4	391	53	0.13555
TMEM47	3	3	1			H1F0	391	391	1	yes
LOC401588	3	3	1			NT5DC2	390	104	0.266667
SHROOM4	3	3	1			WDR45L	390	89	0.228205
NHSL2	3	3	1			HSF1	390	59	0.151282
ZNF580	2	2	1	yes		ITPK1	389	200	0.514139
TRMT12	2	2	1	yes		NAP1L1	389	81	0.208226
TIGD2	2	2	1	yes		SOX4	388	385	0.992268	yes
THBD	2	2	1	yes		NACA	388	28	0.0721649
TACSTD2	2	2	1	yes		HDAC4	386	136	0.352332
SOX21	2	2	1	yes		SMARCD1	386	110	0.284974
PURG	2	2	1	yes		PFN1	386	90	0.233161
PCDHGB7	2	2	1	yes		EFNB2	385	296	0.768831
PCDHGB2	2	2	1	yes		FOXK2	385	145	0.376623
PCDHB12	2	2	1	yes		MYO1C	385	56	0.145455
NAP1L2	2	2	1	yes		OPRS1	384	213	0.554688
NANOS1	2	2	1	yes		SMARCC1	384	90	0.234375
MC1R	2	2	1	yes		DUSP5	382	221	0.578534
HIST1H4E	2	2	1	yes		STT3B	382	126	0.329843
HIST1H3H	2	2	1	yes		TRIP12	382	102	0.267016
HIST1H2AG	2	2	1	yes		EIF3EIP	382	90	0.235602
HIST1H1C	2	2	1	yes		SLC39A14	381	190	0.498688
FAM122A	2	2	1	yes		NCKAP1	381	72	0.188976
EID2	2	2	1	yes		RTN4	380	305	0.802632
GPR157	2	2	1			EMP1	380	296	0.778947
MIRN34A	2	2	1			PPIAL3	379	235	0.620053
APITD1	2	2	1			NPLOC4	379	218	0.575198
PAQR7	2	2	1			PVR	379	205	0.540897
PIGV	2	2	1			UBE2I	379	172	0.453826
TMEM200B	2	2	1			EFNB1	377	243	0.644562
FABP3	2	2	1			KLC1	377	135	0.35809
TMEM39B	2	2	1			UBASH3B	376	262	0.696809
SLFNL1	2	2	1			RHOA	375	138	0.368
HYI	2	2	1			VAC14	375	98	0.261333
MMACHC	2	2	1			FAM43A	374	373	0.997326	yes
PARS2	2	2	1			PRKD3	373	187	0.50134
LOC645195	2	2	1			KIAA0664	373	78	0.209115
LOC100133029	2	2	1			ZDHHC3	372	141	0.379032
ANKRD13C	2	2	1			CNKSR3	371	143	0.385445
CRYZ	2	2	1			DOT1L	369	126	0.341463
TYW3	2	2	1			NPAS2	369	91	0.246612
AK5	2	2	1			TBC1D9B	368	131	0.355978
LOC100130455	2	2	1			ANPEP	368	101	0.274457
ALG14	2	2	1			DCBLD1	367	112	0.305177
PDZK1	2	2	1			ITGA6	366	128	0.349727
SEMA6C	2	2	1			GNA12	365	276	0.756164
LYSMD1	2	2	1			CTSD	365	95	0.260274
S100A3	2	2	1			LASP1	364	208	0.571429
SLC27A3	2	2	1			VAT1	364	157	0.431319
C1orf66	2	2	1			INPPL1	364	51	0.14011
FLJ13137	2	2	1			POFUT1	363	263	0.724518
LOC646870	2	2	1			DGKD	363	139	0.38292
C1orf147	2	2	1			SSRP1	363	59	0.162534
LYPLAL1	2	2	1			PFN2	362	248	0.685083
C1orf115	2	2	1			TMOD3	362	152	0.41989
CAPN9	2	2	1			PABPC4	362	114	0.314917
KIAA1383	2	2	1			ADRM1	362	43	0.118785
OR2L13	2	2	1			RBM9	361	242	0.67036
IDI2	2	2	1			CASC3	361	180	0.498615
C10orf47	2	2	1			PPP1CC	361	173	0.479224
C1QL3	2	2	1			PPP1R9B	360	226	0.627778
C10orf114	2	2	1			SLK	360	185	0.513889
ANKRD26	2	2	1			ARF4	360	175	0.486111
LOC441666	2	2	1			COPZ1	360	159	0.441667
C10orf72	2	2	1			HTRA1	360	94	0.261111
LOC729046	2	2	1			CDV3	359	251	0.699164
C10orf55	2	2	1			RAB6A	359	148	0.412256
C10orf4	2	2	1			SUB1	359	110	0.306407
C10orf33	2	2	1			MAP7D1	359	90	0.250696
TLX1	2	2	1			SENP3	358	189	0.527933
C10orf118	2	2	1			HNRNPL	358	45	0.125698
VAX1	2	2	1			MPZL1	356	255	0.716292
PWWP2B	2	2	1			FAT	356	253	0.710674
MIRN210	2	2	1			LOC284393	356	161	0.452247
NS3BP	2	2	1			CD276	356	135	0.379213
OR51E2	2	2	1			FAM120A	355	123	0.346479
DNHD1	2	2	1			C9orf86	355	92	0.259155
ZNF214	2	2	1			GORASP2	355	41	0.115493
SYT9	2	2	1			SVIL	354	140	0.39548
CCDC34	2	2	1			FARP2	354	110	0.310734
C11orf46	2	2	1			PTPRS	353	104	0.294618
WIT1	2	2	1			RPL32	353	26	0.0736544
CCDC73	2	2	1			NCOR1	352	110	0.3125
B3GAT3	2	2	1			NEO1	352	86	0.244318
HTATIP	2	2	1			PREX1	352	65	0.184659
LRRC51	2	2	1			JOSD1	351	265	0.754986
LOC387787	2	2	1			STK11	351	161	0.458689
JMJD2D	2	2	1			LTBP1	351	105	0.299145
LOC399947	2	2	1			TBC1D1	351	90	0.25641
VSIG2	2	2	1			CTNND1	350	156	0.445714
PRB2	2	2	1			RAI1	349	302	0.86533
MIRN614	2	2	1			FAM134A	349	114	0.326648
LOC387856	2	2	1			CDK6	348	244	0.701149
LOC390314	2	2	1			LOC125208	348	168	0.482759
ACVRL1	2	2	1			NAV1	347	184	0.530259
KRT79	2	2	1			AES	346	174	0.50289
MFSD5	2	2	1			TPD52L2	344	230	0.668605
HOTAIR	2	2	1			TRIM28	344	44	0.127907
ZC3H10	2	2	1			UBA2	344	22	0.0639535
SPRYD4	2	2	1			GNG12	343	308	0.897959
OAS1	2	2	1			FRMD8	343	202	0.588921
DNAH10	2	2	1			TLE3	343	167	0.48688
LOC400099	2	2	1			SEMA4B	343	140	0.408163
LHFP	2	2	1			CLTC	343	83	0.241983
HOMEZ	2	2	1			FRAP1	342	46	0.134503
CHMP4A	2	2	1			HSPG2	342	33	0.0964912
SCFD1	2	2	1			MAPKAP1	341	157	0.460411
SPG3A	2	2	1			FGFR1	341	126	0.369501
ESR2	2	2	1			HECTD3	341	91	0.266862
ZADH1	2	2	1			RPLP1	341	70	0.205279
ENTPD5	2	2	1			PCBP1	340	339	0.997059	yes
C14orf179	2	2	1			STARD7	340	188	0.552941
STON2	2	2	1			EIF2C2	340	86	0.252941
EML5	2	2	1			C1orf198	339	270	0.79646
RYR3	2	2	1			PDPR	339	198	0.584071
MRPL42P5	2	2	1			IQGAP1	338	74	0.218935
SLC24A5	2	2	1			STRN4	338	59	0.174556
C15orf33	2	2	1			AP2A1	338	40	0.118343
LOC100128979	2	2	1			HSPA5	337	135	0.400593
SNAPC5	2	2	1			COL18A1	337	95	0.281899
LBXCOR1	2	2	1			DPP9	337	79	0.234421
SENP8	2	2	1			C16orf72	336	307	0.91369
MIRN630	2	2	1			C3orf10	336	254	0.755952
KLHL25	2	2	1			HNRNPU	336	152	0.452381
ARRDC4	2	2	1			KLHL21	335	281	0.838806
NOXO1	2	2	1			C19orf43	335	214	0.638806
TIGD7	2	2	1			HP1BP3	335	210	0.626866
MYH11	2	2	1			SYNJ2	335	124	0.370149
ZNF668	2	2	1			MMP2	335	80	0.238806
ZNF646	2	2	1			TRRAP	335	62	0.185075
ZNF319	2	2	1			KIAA0494	334	237	0.709581
BEAN	2	2	1			FAM65A	334	78	0.233533
FBXL8	2	2	1			YTHDF1	333	266	0.798799
LOC390739	2	2	1			ZC3HAV1	333	201	0.603604
INCA1	2	2	1			SEC16A	333	145	0.435435
MIS12	2	2	1			UBA1	333	40	0.12012
SMCR7	2	2	1			SF3B4	332	156	0.46988
DHRS7B	2	2	1			TMSB4X	332	103	0.310241
SLC46A1	2	2	1			PDLIM7	332	53	0.159639
ATAD5	2	2	1			HNRNPA0	331	331	1	yes
SLFN12	2	2	1			VGLL4	331	250	0.755287
TMEM101	2	2	1			MVP	331	75	0.226586
TTYH2	2	2	1			TPBG	330	317	0.960606
LOC100131096	2	2	1			TMEM181	330	159	0.481818
CABYR	2	2	1			KIF1B	330	151	0.457576
ZNF397	2	2	1			C20orf112	330	98	0.29697
LOC100129867	2	2	1			IPO9	330	56	0.169697
DSEL	2	2	1			SND1	330	51	0.154545
ZNF407	2	2	1			ASCC3L1	330	34	0.10303
PARD6G	2	2	1			TTC3	329	166	0.504559
ATP8B3	2	2	1			DNM1	329	136	0.413374
APBA3	2	2	1			TMSB10	329	127	0.386018
ZNF557	2	2	1			ATP2A2	328	138	0.420732
KEAP1	2	2	1			TUFM	328	44	0.134146
ZNF20	2	2	1			DLG5	327	107	0.327217
ZNF136	2	2	1			PRKCSH	327	32	0.0978593
MORG1	2	2	1			C19orf22	326	188	0.576687
MIRN23A	2	2	1			NDST1	325	213	0.655385
SYDE1	2	2	1			AHNAK	323	270	0.835913
ZNF93	2	2	1			TPT1	322	33	0.102484
ZNF100	2	2	1			MARCKSL1	321	270	0.841121
THAP8	2	2	1			KIAA1856	321	142	0.442368
NFKBIB	2	2	1			AP2B1	321	124	0.386293
ZFP36	2	2	1			MAZ	320	174	0.54375
SERTAD1	2	2	1			NAP1L4	320	156	0.4875
ITPKC	2	2	1			LRPPRC	320	54	0.16875
EGLN2	2	2	1			PLCG1	320	39	0.121875
B9D2	2	2	1			SBF1	320	30	0.09375
ZNF224	2	2	1			ZNF532	319	240	0.752351
GEMIN7	2	2	1			AFF4	319	206	0.645768
KLC3	2	2	1			SLC6A6	319	195	0.611285
BBC3	2	2	1			WHSC1	319	170	0.532915
LOC374920	2	2	1			COPA	319	52	0.163009
VRK3	2	2	1			SH3PXD2B	318	269	0.845912
ZNF615	2	2	1			PPRC1	318	237	0.745283
ZNF616	2	2	1			FAM62B	318	109	0.342767
CDC42EP5	2	2	1			NID1	318	105	0.330189
ZNF548	2	2	1			AMOTL1	317	204	0.643533
LOC129607	2	2	1			FREQ	317	145	0.457413
SLC8A1	2	2	1			GPI	317	130	0.410095
SIX2	2	2	1			JAG1	317	110	0.347003
PAIP2B	2	2	1			MAN2A1	316	133	0.420886
CCDC142	2	2	1			THBS2	315	100	0.31746
LOXL3	2	2	1			SLC5A3	313	293	0.936102
C2orf15	2	2	1			SCRN1	313	199	0.635783
LOC100128130	2	2	1			PDPK1	313	81	0.258786
LRP1B	2	2	1			ATP6V0B	313	52	0.166134
FIGN	2	2	1			ARHGAP12	312	212	0.679487
SCN3A	2	2	1			CBL	312	167	0.535256
TTN	2	2	1			FLII	312	30	0.0961538
DUSP19	2	2	1			KIAA0947	311	185	0.594855
ABCA12	2	2	1			MLLT6	311	161	0.517685
LOC729770	2	2	1			YWHAQ	311	146	0.469453
COL4A3	2	2	1			RPN1	311	84	0.270096
C20orf196	2	2	1			SRCAP	311	83	0.266881
ACSS1	2	2	1			MST150	310	253	0.816129
TSPYL3	2	2	1			SUSD5	310	228	0.735484
C20orf118	2	2	1			LETM1	310	155	0.5
ZSWIM1	2	2	1			FRMD4A	310	146	0.470968
GATA5	2	2	1			RBM14	309	256	0.828479
S100B	2	2	1			UBN1	309	172	0.556634
MYO18B	2	2	1			LRRC41	309	165	0.533981
PIK3IP1	2	2	1			AKT2	309	67	0.216828
APOL6	2	2	1			DDOST	309	46	0.148867
TST	2	2	1			H3F3A	309	6	0.0194175
CDC42EP1	2	2	1			NIPA2	308	211	0.685065
CCDC134	2	2	1			SLAIN2	308	152	0.493506
SERHL2	2	2	1			LEPRE1	308	87	0.282468
PHF21B	2	2	1			SLC38A1	306	208	0.679739
PANX2	2	2	1			E2F7	306	151	0.493464
NCAPH2	2	2	1			GTPBP1	306	148	0.48366
CRBN	2	2	1			SMG1	306	144	0.470588
LOC440944	2	2	1			LPCAT1	306	142	0.464052
LOC100129480	2	2	1			B3GALT6	305	305	1	yes
SGOL1	2	2	1			USP25	305	82	0.268852
LOC389102	2	2	1			HK2	304	110	0.361842
FLJ45032	2	2	1			LLGL1	304	43	0.141447
GRM2	2	2	1			CYFIP1	304	40	0.131579
EPHA6	2	2	1			AKAP13	303	226	0.745875
PLCXD2	2	2	1			SAMD4B	303	141	0.465347
SLC9A10	2	2	1			FLNB	303	92	0.30363
CCDC39	2	2	1			AHCYL1	303	71	0.234323
PIGZ	2	2	1			COL5A1	303	68	0.224422
TMEM175	2	2	1			ARL4C	302	300	0.993377	yes
ZNF509	2	2	1			SON	302	265	0.877483
KIAA1276	2	2	1			AGPAT3	302	192	0.635762
LOC100128236	2	2	1			ASPH	302	150	0.496689
SLC4A4	2	2	1			CD81	302	97	0.321192
FLJ12993	2	2	1			POLR2A	302	50	0.165563
PPM1K	2	2	1			PTPN9	301	125	0.415282
IL15	2	2	1			SCARB2	300	152	0.506667
FLJ25371	2	2	1			PRELID1	300	39	0.13
ANKRD37	2	2	1			NUMA1	299	160	0.535117
CCDC127	2	2	1			ZDHHC5	299	158	0.528428
MED10	2	2	1			C20orf11	298	216	0.724832
IL7R	2	2	1			STK25	298	89	0.298658
SLC1A3	2	2	1			ARFGAP1	297	205	0.690236
TTC33	2	2	1			RIC8A	297	157	0.52862
FBXO4	2	2	1			CALR	297	50	0.16835
CDC20B	2	2	1			MCCC2	297	46	0.154882
LOC100130998	2	2	1			ARPP-19	296	245	0.827703
NR2F1	2	2	1			KLF10	296	169	0.570946
RFESD	2	2	1			ITGB3	296	141	0.476351
NUDT12	2	2	1			LAMC2	296	133	0.449324
LECT2	2	2	1			BTG1	295	236	0.8
PCDHB18	2	2	1			CTNNB1	295	73	0.247458
PPARGC1B	2	2	1			SMAD3	294	230	0.782313
SYNPO	2	2	1			RAB10	294	206	0.70068
ADRA1B	2	2	1			TATDN2	294	201	0.683673
GABRB2	2	2	1			GATAD2A	294	102	0.346939
KCNIP1	2	2	1			DCTN2	294	39	0.132653
DKFZP761M1511	2	2	1			ELF4	293	125	0.426621
FLJ46552	2	2	1			GIT1	292	47	0.160959
LOC100129033	2	2	1			TCOF1	292	31	0.106164
GCNT2	2	2	1			TANC1	291	98	0.33677
HIST1H2APS4	2	2	1			TPI1	291	54	0.185567
ZNF391	2	2	1			ZNF259	291	30	0.103093
DEF6	2	2	1			DHFR	291	15	0.0515464
RPL24P4	2	2	1			ARCN1	290	159	0.548276
C6orf65	2	2	1			CTNNA1	290	79	0.272414
C6orf203	2	2	1			ST3GAL4	290	74	0.255172
HINT3	2	2	1			CDC42EP3	289	262	0.906574
AHI1	2	2	1			VCAN	289	246	0.851211
PEX3	2	2	1			VEGFC	289	95	0.32872
RAB32	2	2	1			MYO5A	289	95	0.32872
TIAM2	2	2	1			MET	288	165	0.572917
UBE2D4	2	2	1			PTPRF	288	99	0.34375
ABCA13	2	2	1			TH1L	288	23	0.0798611
ZNF680	2	2	1			PLXNB2	287	56	0.195122
ZNF789	2	2	1			PPP1CA	287	49	0.170732
LOC389541	2	2	1			NAB2	286	169	0.590909
LRRC17	2	2	1			EIF4A2	286	102	0.356643
SLC26A5	2	2	1			IGFBP7	286	87	0.304196
C7orf53	2	2	1			ZFHX3	285	246	0.863158
TMEM168	2	2	1			SAPS3	285	124	0.435088
LOC401397	2	2	1			PPFIA1	285	65	0.22807
GCC1	2	2	1			DKK3	284	123	0.433099
OPN1SW	2	2	1			MLPH	284	102	0.359155
LOC100127891	2	2	1			LRP8	284	91	0.320423
ZNF212	2	2	1			SH3GL1	284	91	0.320423
ATP6V0E2	2	2	1			BTF3	284	49	0.172535
C7orf29	2	2	1			PRKAA1	283	198	0.699647
GIMAP2	2	2	1			SLC9A3R1	283	129	0.45583
EN2	2	2	1			UQCRFS1	283	109	0.385159
PTPRN2	2	2	1			SLC9A7	283	64	0.226148
HMBOX1	2	2	1			FLOT1	283	16	0.0565371
VDAC3	2	2	1			TSPAN9	282	199	0.705674
CD274	2	2	1			ANTXR1	282	162	0.574468
C9orf123	2	2	1			PAK2	282	145	0.514184
LOC100129385	2	2	1			PTPN12	282	119	0.421986
IFNWP19	2	2	1			LIMS1	282	71	0.251773
NUDT2	2	2	1			EPB41L3	282	70	0.248227
KIAA1161	2	2	1			MBTPS1	281	101	0.359431
C9orf61	2	2	1			TUBGCP2	281	64	0.227758
LOC100128782	2	2	1			H2AFV	280	197	0.703571
C9orf156	2	2	1			DAZAP2	280	169	0.603571
LHX6	2	2	1			BICD2	280	169	0.603571
PRRX2	2	2	1			VCP	280	68	0.242857
C9orf58	2	2	1			PGD	280	52	0.185714
FAM78A	2	2	1			SPRY2	279	241	0.863799
C9orf9	2	2	1			WRNIP1	279	174	0.623656
LOC389813	2	2	1			UBE2O	279	134	0.480287
MRPL41	2	2	1			DAG1	278	241	0.866906
TRNL1	2	2	1			YWHAG	278	229	0.823741
SFRS17A	2	2	1			FAM119B	278	214	0.769784
TRAPPC2	2	2	1			PITPNC1	278	178	0.640288
SLC35A2	2	2	1			ZMIZ1	278	123	0.442446
TSR2	2	2	1			PLEKHG5	278	106	0.381295
FAM104B	2	2	1			MCM2	278	43	0.154676
HNRPA1P5	2	2	1			LIX1L	277	132	0.476534
ARMCX1	2	2	1			TTC7B	277	51	0.184116
HS6ST2	2	2	1			TRAF3	276	178	0.644928
LOC644538	2	2	1			PDE4B	276	125	0.452899
ZNF75	2	2	1			BAZ2A	276	100	0.362319
TMEM187	2	2	1			PDK1	276	89	0.322464
DNASE1L1	2	2	1			EIF3B	276	62	0.224638
MT-ND6	2	2	1			FKBP8	276	60	0.217391
UFSP1	1	1	1	yes		SLC25A6	276	36	0.130435
TTC30A	1	1	1	yes		C1orf144	275	249	0.905455
TMEM81	1	1	1	yes		CD109	275	85	0.309091
TAS2R14	1	1	1	yes		FLT1	275	67	0.243636
SF3B5	1	1	1	yes		CDC42EP4	274	268	0.978102
RNF113A	1	1	1	yes		C13orf8	274	183	0.667883
REP15	1	1	1	yes		KCNMA1	274	134	0.489051
POU3F1	1	1	1	yes		ASCC2	274	47	0.171533
PLAC4	1	1	1	yes		CDCA4	273	255	0.934066
PCDHB8	1	1	1	yes		GOLGA3	273	109	0.399267
PCDHB15	1	1	1	yes		ARF5	273	93	0.340659
PCDHB11	1	1	1	yes		ACTR1A	273	86	0.315018
OR2D2	1	1	1	yes		XRCC5	273	60	0.21978
NOG	1	1	1	yes		B4GALT1	272	197	0.724265
NAP1L3	1	1	1	yes		MORF4L2	272	185	0.680147
MAGEL2	1	1	1	yes		GJA1	272	171	0.628676
MAGEE1	1	1	1	yes		NET1	272	104	0.382353
LOC389895	1	1	1	yes		TUBB3	271	201	0.741697
KRTAP17-1	1	1	1	yes		AFAP1	271	164	0.605166
KCTD11	1	1	1	yes		FADS1	271	125	0.461255
KBTBD7	1	1	1	yes		PDS5A	271	91	0.335793
JRKL	1	1	1	yes		MRPS15	271	41	0.151292
IRF2BP1	1	1	1	yes		EXT1	270	166	0.614815
INSM2	1	1	1	yes		F2R	269	242	0.899628
HSPA2	1	1	1	yes		RUNX1	269	223	0.828996
HRH2	1	1	1	yes		OAF	269	187	0.695167
HIST4H4	1	1	1	yes		CCDC86	269	180	0.669145
HIST2H2AB	1	1	1	yes		DAP	269	170	0.63197
HIST1H4I	1	1	1	yes		SEPT9	269	160	0.594796
HIST1H3G	1	1	1	yes		SRPX	269	57	0.211896
HIST1H2BO	1	1	1	yes		EPS8	269	42	0.156134
HIST1H1D	1	1	1	yes		FDFT1	269	39	0.144981
HIST1H1B	1	1	1	yes		SEPT11	268	142	0.529851
GPR146	1	1	1	yes		LOC389342	268	73	0.272388
GPR141	1	1	1	yes		PLXNA2	267	135	0.505618
GJD3	1	1	1	yes		FLJ12529	267	100	0.374532
FZD10	1	1	1	yes		TJP1	267	85	0.318352
FOXD3	1	1	1	yes		ADD1	267	83	0.310861
FIBIN	1	1	1	yes		KARS	267	28	0.104869
DNAJB7	1	1	1	yes		F2RL1	266	228	0.857143
DDX28	1	1	1	yes		SEPN1	266	124	0.466165
CTAGE6	1	1	1	yes		SMAP2	266	116	0.43609
CHRM4	1	1	1	yes		PTPRK	266	77	0.289474
CEBPD	1	1	1	yes		DDX41	266	34	0.12782
CEBPA	1	1	1	yes		C20orf108	265	234	0.883019
C12orf61	1	1	1	yes		CHD7	265	208	0.784906
AMIGO3	1	1	1	yes		CBX6	265	204	0.769811
ISG15	1	1	1			NFE2L1	265	194	0.732075
PUSL1	1	1	1			LRP10	265	174	0.656604
MIB2	1	1	1			FAM83D	265	143	0.539623
SLC45A1	1	1	1			FYN	265	81	0.30566
PTCHD2	1	1	1			JMJD1B	264	102	0.386364
IIP45	1	1	1			NCOA1	264	100	0.378788
FLJ37453	1	1	1			DHX30	264	68	0.257576
ALPL	1	1	1			EPN1	264	61	0.231061
SNORA16A	1	1	1			ANXA1	264	28	0.106061
LAPTM5	1	1	1			ZNF217	263	236	0.897338
BAI2	1	1	1			ENC1	263	215	0.81749
IQCC	1	1	1			CD47	263	165	0.627376
ZNF684	1	1	1			NDUFA10	263	77	0.292776
C1orf84	1	1	1			RDBP	263	23	0.0874525
DMAP1	1	1	1			COPG	263	21	0.0798479
LOC149478	1	1	1			H2AFX	262	262	1	yes
CCDC17	1	1	1			KIAA0040	262	261	0.996183
RAD54L	1	1	1			DNAJC5	262	215	0.820611
DMBX1	1	1	1			ADAR	262	188	0.717557
CYP2J2	1	1	1			TNFRSF21	262	179	0.683206
LOC100132618	1	1	1			SV2A	262	127	0.484733
FPGT	1	1	1			CPE	262	91	0.347328
IFI44L	1	1	1			ANXA11	262	57	0.217557
LOC729828	1	1	1			HIVEP3	261	206	0.789272
GFI1	1	1	1			KIAA0802	261	189	0.724138
PAP2D	1	1	1			WASF2	261	165	0.632184
PALMD	1	1	1			NCLN	261	108	0.413793
TAF13	1	1	1			RAB6IP1	261	99	0.37931
PSRC1	1	1	1			RBM15B	260	260	1	yes
GNAT2	1	1	1			EP300	260	118	0.453846
SPAG17	1	1	1			ICAM1	260	112	0.430769
ANKRD34A	1	1	1			EIF3F	260	43	0.165385
LOC200025	1	1	1			ANKRD52	259	83	0.320463
LOC730262	1	1	1			PTMA	259	68	0.262548
LOC644634	1	1	1			QSOX1	259	67	0.258687
FAM63A	1	1	1			BID	259	50	0.19305
BNIPL	1	1	1			STIP1	259	32	0.123552
MGC29891	1	1	1			RIPK4	258	155	0.600775
CGN	1	1	1			ZC3H11A	258	112	0.434109
SHE	1	1	1			NUTF2	258	78	0.302326
PBXIP1	1	1	1			GNB2	258	39	0.151163
THBS3	1	1	1			MGRN1	257	97	0.377432
MTX1P	1	1	1			MYBBP1A	257	20	0.077821
LOC100129405	1	1	1			LOC645387	256	171	0.667969
C1orf85	1	1	1			AFF3	256	155	0.605469
C1orf61	1	1	1			BMI1	256	117	0.457031
PEAR1	1	1	1			CXXC5	255	206	0.807843
PIGC	1	1	1			C2CD2	255	164	0.643137
FAM5B	1	1	1			SLC12A6	255	140	0.54902
ANGPTL1	1	1	1			PTDSS1	255	113	0.443137
C1orf76	1	1	1			TOMM34	255	85	0.333333
LOC100129575	1	1	1			SERBP1	254	147	0.57874
DENND1B	1	1	1			RRP1B	254	130	0.511811
LMOD1	1	1	1			SLC25A32	254	105	0.413386
TMCC2	1	1	1			GOT2	254	70	0.275591
MIRN135B	1	1	1			NCAPD2	254	51	0.200787
RAB7L1	1	1	1			TTLL12	254	32	0.125984
LOC100128537	1	1	1			SPRED2	253	157	0.620553
HHAT	1	1	1			PPP1R15B	252	247	0.980159
LQK1	1	1	1			PXN	252	141	0.559524
VASH2	1	1	1			COL12A1	252	72	0.285714
KCNK2	1	1	1			C5orf13	251	100	0.398406
MOSC2	1	1	1			THAP4	251	93	0.370518
ZNF678	1	1	1			PPP4R1	251	81	0.322709
C1orf69	1	1	1			LARP5	251	62	0.247012
OBSCN	1	1	1			H1FX	250	250	1	yes
RHOU	1	1	1			NCOA6	250	142	0.568
DISC1	1	1	1			RASGRF2	250	135	0.54
CHRM3	1	1	1			M6PRBP1	250	127	0.508
FMN2	1	1	1			PHLDB1	250	116	0.464
LOC100131465	1	1	1			AMFR	250	79	0.316
PRKCQ	1	1	1			ZNF313	250	70	0.28
C10orf140	1	1	1			CLINT1	250	62	0.248
LOC387646	1	1	1			SACS	249	210	0.843373
MPP7	1	1	1			QKI	249	90	0.361446
LOC646034	1	1	1			CNOT3	249	49	0.196787
ZNF25	1	1	1			CNIH3	248	203	0.818548
ZNF32	1	1	1			GLUD1	248	99	0.399194
FAM21D	1	1	1			TIE1	248	49	0.197581
NRBF2	1	1	1			ANAPC5	248	33	0.133065
STOX1	1	1	1			GTF3C5	247	69	0.279352
PRF1	1	1	1			YIPF3	247	55	0.222672
NDST2	1	1	1			MTA1	247	43	0.174089
LOC100131213	1	1	1			VAMP3	246	214	0.869919
LOC399783	1	1	1			MOBKL2A	246	201	0.817073
NRG3	1	1	1			KIF3C	246	178	0.723577
IFIT2	1	1	1			ZNF318	246	176	0.715447
PIK3AP1	1	1	1			COTL1	246	106	0.430894
SEC31B	1	1	1			PSMB2	246	91	0.369919
ARL3	1	1	1			EP400	246	76	0.308943
FAM26B	1	1	1			LMAN2	246	40	0.162602
LOC92482	1	1	1			EPHB2	245	126	0.514286
SLC18A2	1	1	1			FKBP9	245	57	0.232653
CASC2	1	1	1			CAD	245	46	0.187755
LOC399815	1	1	1			NOC2L	245	35	0.142857
ZRANB1	1	1	1			CUGBP1	244	134	0.54918
C10orf93	1	1	1			GRWD1	244	125	0.512295
LOC143666	1	1	1			EEF1A2	244	66	0.270492
IRF7	1	1	1			ZNF598	244	65	0.266393
SYT8	1	1	1			MCFD2	243	208	0.855967
MRPL23	1	1	1			MAT2A	243	90	0.37037
H19	1	1	1			FKBP1A	243	77	0.316872
SLC22A18AS	1	1	1			FOXK1	242	212	0.876033
SLC22A18	1	1	1			G3BP1	242	85	0.35124
TRIMP1	1	1	1			AXL	242	60	0.247934
CYB5R2	1	1	1			BZW1	242	49	0.202479
LMO1	1	1	1			ARF6	241	220	0.912863
LOC729013	1	1	1			SERPINH1	241	146	0.605809
PLEKHA7	1	1	1			STK10	241	87	0.360996
TMEM86A	1	1	1			SNX17	241	42	0.174274
LOC100126784	1	1	1			RPLP2	241	31	0.128631
BBOX1	1	1	1			ELAVL1	240	155	0.645833
LMO2	1	1	1			TNFRSF1A	240	140	0.583333
RAG1	1	1	1			HIF1A	240	65	0.270833
LRRC4C	1	1	1			VASP	240	57	0.2375
LOC729799	1	1	1			KCNG1	239	180	0.753138
ALX4	1	1	1			CTTN	239	149	0.623431
SPI1	1	1	1			FOXJ3	239	131	0.548117
AGTRL1	1	1	1			PLEKHH2	239	124	0.518828
CLP1	1	1	1			APOBEC3C	239	86	0.359833
FAM111B	1	1	1			LYPLA1	239	61	0.25523
MACROD1	1	1	1			TMEM158	238	237	0.995798
PPP2R5B	1	1	1			RNF144A	238	167	0.701681
TSGA10IP	1	1	1			RAB31	238	136	0.571429
KIAA1394	1	1	1			OTUD5	238	80	0.336134
GAL	1	1	1			RBL2	238	49	0.205882
IL18BP	1	1	1			RPS18	238	7	0.0294118
STARD10	1	1	1			C14orf32	237	192	0.810127
B3GNT6	1	1	1			C10orf46	237	162	0.683544
LOC100130043	1	1	1			BAP1	237	67	0.2827
ME3	1	1	1			UBE4B	237	65	0.274262
GAPDHL15	1	1	1			IPO4	237	13	0.0548523
C11orf75	1	1	1			C20orf117	236	176	0.745763
SCARNA9	1	1	1			TUBB2C	236	165	0.699153
KBTBD3	1	1	1			C1QBP	236	60	0.254237
CCDC84	1	1	1			WASF1	236	25	0.105932
MGC39545	1	1	1			TKT	236	21	0.0889831
HYLS1	1	1	1			DUSP3	235	186	0.791489
CDON	1	1	1			TBC1D10B	235	170	0.723404
LOC387820	1	1	1			GPR177	235	115	0.489362
OPCML	1	1	1			NRP1	235	113	0.480851
LOC283174	1	1	1			SSH1	235	105	0.446809
IQSEC3	1	1	1			ANKRD13A	235	91	0.387234
SLC6A13	1	1	1			ATP13A3	235	81	0.344681
CCDC77	1	1	1			C3orf1	234	93	0.397436
VAMP1	1	1	1			PCTK2	234	72	0.307692
GPR92	1	1	1			TMSL3	234	47	0.200855
ACRBP	1	1	1			NIPSNAP1	234	44	0.188034
ING4	1	1	1			CD59	233	191	0.819742
KLRG1	1	1	1			GLO1	233	150	0.643777
TAS2R44	1	1	1			CALM3	233	128	0.549356
PRB3	1	1	1			FARP1	233	65	0.27897
RERG	1	1	1			GGA1	233	52	0.223176
C12orf39	1	1	1			NFKB2	233	14	0.0600858
SSPN	1	1	1			KCTD15	232	141	0.607759
LOC729291	1	1	1			OGT	232	133	0.573276
CCDC91	1	1	1			PAICS	232	125	0.538793
FGD4	1	1	1			OSMR	232	105	0.452586
COL2A1	1	1	1			EPHA2	232	97	0.418103
OR5BK1P	1	1	1			DHX15	232	96	0.413793
CCDC65	1	1	1			ITM2C	232	93	0.400862
C12orf62	1	1	1			NEK7	232	26	0.112069
KRT80	1	1	1			SMCR8	231	228	0.987013
PFDN5	1	1	1			KIAA1754	231	226	0.978355
HOXC8	1	1	1			STX16	231	181	0.78355
GDF11	1	1	1			C16orf58	231	79	0.341991
LOC440104	1	1	1			FZD1	230	230	1	yes
WIBG	1	1	1			PRNP	230	218	0.947826
DDIT3	1	1	1			CAMSAP1	230	119	0.517391
SLC26A10	1	1	1			ATN1	230	109	0.473913
MARCH9	1	1	1			ECT2	230	31	0.134783
LOC729298	1	1	1			OGFR	229	161	0.703057
LOC204010	1	1	1			MBD3	229	139	0.606987
LOC100129940	1	1	1			SET	229	139	0.606987
KCNMB4	1	1	1			SLC27A1	229	117	0.510917
THAP2	1	1	1			LPIN1	229	103	0.449782
SLC6A15	1	1	1			HEY2	229	50	0.218341
LRRIQ1	1	1	1			PKN1	229	26	0.113537
C12orf29	1	1	1			KLC2	228	55	0.241228
LOC728084	1	1	1			GRLF1	227	207	0.911894
CCDC38	1	1	1			ETV5	227	130	0.572687
FAM10A3	1	1	1			CTHRC1	227	106	0.46696
MTERFD3	1	1	1			BTBD1	227	104	0.45815
CMKLR1	1	1	1			ZC3H7B	227	69	0.303965
ACAD10	1	1	1			UPF1	227	68	0.299559
OAS2	1	1	1			UNC84B	227	57	0.251101
KSR2	1	1	1			LOC203547	226	208	0.920354
HSPB8	1	1	1			ARHGAP1	226	205	0.90708
SIRT4	1	1	1			MAGI1	226	122	0.539823
CABP1	1	1	1			SLC1A5	226	111	0.49115
LOC338799	1	1	1			MAFG	226	96	0.424779
WDR66	1	1	1			OSBPL3	226	81	0.358407
GPR81	1	1	1			LDLR	226	81	0.358407
LOC644022	1	1	1			TMEM131	226	68	0.300885
SLC15A4	1	1	1			PHF20L1	226	57	0.252212
LOC440122	1	1	1			CAPN1	226	44	0.19469
ZNF268	1	1	1			SF3A1	226	33	0.146018
LOC100130029	1	1	1			UQCRC1	226	9	0.039823
USPL1	1	1	1			DYRK2	225	217	0.964444
CG018	1	1	1			TEX261	225	168	0.746667
MRPS31	1	1	1			CASC4	225	107	0.475556
CCDC122	1	1	1			NUMB	225	93	0.413333
C13orf18	1	1	1			CDC42	225	55	0.244444
P2RY5	1	1	1			LMAN1	225	45	0.2
C13orf1	1	1	1			PARP1	225	34	0.151111
FAM124A	1	1	1			DNMT1	225	32	0.142222
LOC647174	1	1	1			TRIM65	224	164	0.732143
THSD1P	1	1	1			SPCS3	224	155	0.691964
PCDH8	1	1	1			PRAME	224	137	0.611607
POU4F1	1	1	1			SFPQ	224	120	0.535714
MYO16	1	1	1			MT-ATP6	224	111	0.495536
C13orf29	1	1	1			ZNF395	224	99	0.441964
GRTP1	1	1	1			HM13	224	74	0.330357
RPPH1	1	1	1			TRAP1	224	41	0.183036
SALL2	1	1	1			CENTG3	224	26	0.116071
IRF9	1	1	1			SPRY4	223	216	0.96861
LTB4R2	1	1	1			SMAD7	223	195	0.874439
STXBP6	1	1	1			GPR107	223	177	0.793722
NOVA1	1	1	1			TSPAN14	223	127	0.569507
C14orf128	1	1	1			ZC3H4	223	118	0.529148
SLC25A21	1	1	1			HPCAL1	223	116	0.520179
HNRPUP	1	1	1			NUSAP1	223	50	0.224215
PRPF39	1	1	1			USP32	223	30	0.134529
C14orf138	1	1	1			IFRD2	223	29	0.130045
PTGER2	1	1	1			EIF5AL1	222	24	0.108108	yes
CDKN3	1	1	1			DDX5	222	95	0.427928
CGRRF1	1	1	1			MLL2	222	73	0.328829
UNQ9438	1	1	1			IFT57	222	41	0.184685
GCATP	1	1	1			FXR2	222	31	0.13964
LOC645431	1	1	1			YWHAH	221	179	0.809955
DNAL1	1	1	1			ACIN1	221	137	0.61991
ALDH6A1	1	1	1			RALBP1	221	135	0.61086
KIAA1409	1	1	1			FZD6	221	134	0.606335
FAM14B	1	1	1			INSIG1	221	134	0.606335
FAM14A	1	1	1			HIATL1	221	80	0.361991
SERPINA12	1	1	1			ATG2B	221	79	0.357466
SERPINA5	1	1	1			ODC1	221	31	0.140271
SERPINA3	1	1	1			TOB2	220	202	0.918182
KIF26A	1	1	1			PRRX1	220	145	0.659091
GPR132	1	1	1			MGC15523	220	107	0.486364
LOC647310	1	1	1			POLS	220	100	0.454545
GABRB3	1	1	1			DENND4B	220	70	0.318182
LOC388104	1	1	1			CEP170	220	63	0.286364
CHRM5	1	1	1			RRAGA	219	219	1	yes
LTK	1	1	1			HJURP	219	164	0.748858
ELL3	1	1	1			FOXM1	219	109	0.497717
DUOXA1	1	1	1			TIAM1	219	99	0.452055
SHF	1	1	1			EIF3E	219	46	0.210046
CEP152	1	1	1			C10orf119	219	41	0.187215
GALK2	1	1	1			KLF3	218	123	0.56422
TNFAIP8L3	1	1	1			CDK2AP1	218	118	0.541284
CYP19A1	1	1	1			FLJ10357	218	115	0.527523
WDR72	1	1	1			ETS1	218	93	0.426606
PYGO1	1	1	1			KDELC2	218	77	0.353211
APH1B	1	1	1			ATG16L1	218	76	0.348624
RBPMS2	1	1	1			MEF2D	218	49	0.224771
OSTbeta	1	1	1			THOC3	218	26	0.119266
PUNC	1	1	1			RPS8	218	12	0.0550459
BBS4	1	1	1			RAC1	217	108	0.497696
LOC123688	1	1	1			TRHDE	217	106	0.488479
LOC643790	1	1	1			SFXN1	217	98	0.451613
LOC440311	1	1	1			SPEN	216	192	0.888889
LOC644192	1	1	1			PRKCDBP	216	156	0.722222
ADAMTS17	1	1	1			DSTN	216	136	0.62963
WDR24	1	1	1			TBX2	216	114	0.527778
SOX8	1	1	1			SLC25A5	216	112	0.518519
LOC283951	1	1	1			FNDC3B	216	76	0.351852
SEPX1	1	1	1			PTK2	216	75	0.347222
SYNGR3	1	1	1			PSAT1	216	73	0.337963
RAB26	1	1	1			TMEM184B	215	126	0.586047
SNORD60	1	1	1			PRKCA	215	122	0.567442
LOC652276	1	1	1			ZC3H18	215	63	0.293023
PRSS27	1	1	1			PLAUR	215	45	0.209302
TESSP1	1	1	1			INOC1	215	41	0.190698
KREMEN2	1	1	1			CTSA	215	30	0.139535
IL32	1	1	1			PAK1	215	30	0.139535
MEFV	1	1	1			RPS11	215	19	0.0883721
ZNF434	1	1	1			PSMD2	215	16	0.0744186
NLRC3	1	1	1			MAML1	214	195	0.911215
DNASE1	1	1	1			MEX3C	214	187	0.873832
GLIS2	1	1	1			THRAP3	214	117	0.546729
VASN	1	1	1			YKT6	214	96	0.448598
A2BP1	1	1	1			SDCCAG3	214	74	0.345794
PMM2	1	1	1			ENOSF1	214	64	0.299065
ATF7IP2	1	1	1			TM7SF3	214	59	0.275701
LOC100129781	1	1	1			RANBP5	214	39	0.182243
ATP2A1	1	1	1			ELAC2	214	27	0.126168
HIRIP3	1	1	1			NR2C2	213	182	0.85446
ZNF553	1	1	1			CDR2L	213	162	0.760563
ZNF785	1	1	1			H3F3B	213	140	0.657277
ITGAD	1	1	1			EML4	213	96	0.450704
ARMC5	1	1	1			GPC1	213	95	0.446009
LOC388272	1	1	1			MLX	213	88	0.413146
CCDC113	1	1	1			CCDC50	213	80	0.375587
GINS3	1	1	1			DDR1	213	18	0.084507
MGC4655	1	1	1			PDXK	212	137	0.646226
HSF4	1	1	1			TOMM20	212	124	0.584906
CTRL	1	1	1			POLDIP3	212	119	0.561321
TMED6	1	1	1			C16orf45	212	83	0.391509
PKD1L3	1	1	1			C1orf164	212	72	0.339623
LRRC50	1	1	1			TBX3	211	145	0.687204
CRISPLD2	1	1	1			C1orf108	211	131	0.620853
LOC123855	1	1	1			MGEA5	211	85	0.402844
LOC100129215	1	1	1			SCYL1	211	21	0.0995261
ZFPM1	1	1	1			ARPC2	211	15	0.07109
LOC642533	1	1	1			FLRT2	210	188	0.895238
TRPV1	1	1	1			DAB2IP	210	97	0.461905
P2RX5	1	1	1			PSCD3	210	95	0.452381
SPNS2	1	1	1			LMNB1	210	77	0.366667
GLTPD2	1	1	1			TNPO1	210	72	0.342857
LOC100130311	1	1	1			HK1	210	68	0.32381
FAM64A	1	1	1			PLOD3	210	33	0.157143
PITPNM3	1	1	1			QSOX2	209	112	0.535885
MED31	1	1	1			C9orf5	209	82	0.392344
ALOX12	1	1	1			ADFP	209	68	0.325359
CENTB1	1	1	1			EI24	209	63	0.301435
SOX15	1	1	1			ZZEF1	209	58	0.277512
SAT2	1	1	1			KIAA1219	209	43	0.205742
PER1	1	1	1			ERGIC1	208	117	0.5625
GAS7	1	1	1			IGF2BP2	208	95	0.456731
MYH1	1	1	1			PDCD2L	208	54	0.259615
C17orf48	1	1	1			CD99	208	16	0.0769231
LOC100132972	1	1	1			IQSEC1	207	156	0.753623
LGALS9	1	1	1			ZBTB7A	207	156	0.753623
NEK8	1	1	1			RNF5	207	52	0.251208
C17orf63	1	1	1			LOC130074	206	165	0.800971
ANKRD13B	1	1	1			WNT7B	206	149	0.723301
C17orf42	1	1	1			ARIH2	206	114	0.553398
SH3GLP1	1	1	1			GALNT2	206	104	0.504854
AOC2	1	1	1			WDR5	206	95	0.461165
AOC3	1	1	1			PHB	206	68	0.330097
ASB16	1	1	1			AK3L1	206	52	0.252427
CCDC103	1	1	1			NUCB1	206	49	0.237864
HEXIM2	1	1	1			EIF2AK1	206	44	0.213592
LOC339192	1	1	1			TRIM44	205	180	0.878049
MRPL10	1	1	1			PTPLAD1	205	138	0.673171
MIRN196A1	1	1	1			FGFRL1	205	113	0.55122
NME1-NME2	1	1	1			UBE3C	205	65	0.317073
HLF	1	1	1			DVL1	205	25	0.121951
RNF43	1	1	1			SPSB1	204	181	0.887255
TEX14	1	1	1			SLC39A1	204	157	0.769608
PPM1E	1	1	1			TNKS	204	131	0.642157
LOC390806	1	1	1			PTPN14	204	118	0.578431
LYK5	1	1	1			LRRC59	204	114	0.558824
FLJ37644	1	1	1			PI4KB	204	112	0.54902
SDK2	1	1	1			PDCD2	204	99	0.485294
C17orf86	1	1	1			MED13L	204	86	0.421569
C1QTNF1	1	1	1			PUM2	204	73	0.357843
CCDC40	1	1	1			STIM2	204	55	0.269608
LOC100129503	1	1	1			RPL26	204	31	0.151961
TSPAN10	1	1	1			CITED2	203	165	0.812808
RFNG	1	1	1			BCL2L1	203	164	0.807882
RAB40B	1	1	1			PSD3	203	152	0.748768
KATNAL2	1	1	1			HSBP1	203	132	0.650246
ZBTB7C	1	1	1			EHD4	203	127	0.625616
LOC100129878	1	1	1			AMOTL2	203	111	0.546798
LOC100132501	1	1	1			STK17B	203	90	0.44335
ONECUT2	1	1	1			MAST2	203	47	0.231527
CDH20	1	1	1			DEAF1	203	40	0.197044
RNF152	1	1	1			MEF2A	203	34	0.167488
VPS4B	1	1	1			CIRH1A	203	32	0.157635
CCDC102B	1	1	1			HMGA2	202	190	0.940594
FBXO15	1	1	1			KRAS	202	166	0.821782
LOC100130522	1	1	1			TACC1	202	161	0.79703
GAMT	1	1	1			YES1	202	103	0.509901
ZNF57	1	1	1			ATP6V1A	202	95	0.470297
TICAM1	1	1	1			CORO1C	202	69	0.341584
RFX2	1	1	1			EDC4	202	29	0.143564
LOC645781	1	1	1			BTBD11	201	146	0.726368
ANGPTL4	1	1	1			ASXL1	201	135	0.671642
ZNF266	1	1	1			C17orf89	201	68	0.338308
UBL5	1	1	1			ICK	201	66	0.328358
ELOF1	1	1	1			TADA3L	201	56	0.278607
HSZFP36	1	1	1			CSDE1	201	52	0.258706
ZNF44	1	1	1			FLJ20254	201	30	0.149254
ILVBL	1	1	1			ETV6	200	154	0.77
MRPL34	1	1	1			ZFPM2	200	136	0.68
JAK3	1	1	1			SIPA1L3	200	119	0.595
SLC5A5	1	1	1			ABI2	200	93	0.465
KLHL26	1	1	1			PDGFRB	200	85	0.425
TMEM161A	1	1	1			MMP1	200	72	0.36
EDG4	1	1	1			PATL1	200	61	0.305
ZNF431	1	1	1			SEC31A	200	29	0.145
PCGF7P	1	1	1			SFRS2B	199	182	0.914573
LOC642290	1	1	1			AIM1	199	174	0.874372
TDRD12	1	1	1			CHPF	199	156	0.78392
ZNF302	1	1	1			WDR68	199	146	0.733668
LSR	1	1	1			RNF11	199	138	0.693467
TMEM149	1	1	1			UBE4A	199	105	0.527638
LIN37	1	1	1			PPM1G	199	78	0.39196
ZNF383	1	1	1			TLE1	199	76	0.38191
FBXO27	1	1	1			MFN2	199	63	0.316583
CYP2F1P	1	1	1			TCF4	199	46	0.231156
ZNF574	1	1	1			RPN2	199	25	0.125628
ZNF225	1	1	1			RPS5	199	23	0.115578
ZNF235	1	1	1			CHSY1	198	164	0.828283
DBP	1	1	1			PDXP	198	152	0.767677
PLEKHA4	1	1	1			NXN	198	103	0.520202
KCNC3	1	1	1			ERF	198	86	0.434343
MGC45922	1	1	1			OGFOD1	198	60	0.30303
ATPBD3	1	1	1			RC3H2	198	58	0.292929
LOC147645	1	1	1			SRPR	198	51	0.257576
SIGLEC10	1	1	1			FAF1	198	47	0.237374
LOC147650	1	1	1			MT-ND1	197	196	0.994924
ZNF611	1	1	1			WNT5A	197	145	0.736041
ZNF28	1	1	1			C10orf38	197	127	0.64467
ZNF468	1	1	1			MCC	197	120	0.609137
LOC91664	1	1	1			MRPS30	197	108	0.548223
CACNG6	1	1	1			PMP22	197	105	0.532995
EPS8L1	1	1	1			KIAA0746	197	86	0.436548
PTPRH	1	1	1			HERPUD1	197	58	0.294416
ZNF628	1	1	1			ZC3H14	197	54	0.274112
LOC284297	1	1	1			PCTK1	197	40	0.203046
ZNF784	1	1	1			HSP90B1	197	32	0.162437
RFPL4A	1	1	1			TMEM183A	197	28	0.142132
ZNF805	1	1	1			MTA2	197	18	0.0913706
ZNF304	1	1	1			SQLE	196	148	0.755102
ZNF547	1	1	1			MBNL1	196	101	0.515306
ZNF17	1	1	1			RANGAP1	196	95	0.484694
ZNF211	1	1	1			RAI14	196	88	0.44898
ZNF274	1	1	1			POLR1A	196	86	0.438776
ZNF132	1	1	1			RAPGEF1	196	77	0.392857
SH3YL1	1	1	1			CADM1	196	61	0.311224
ACP1	1	1	1			HNRNPC	196	50	0.255102
TPO	1	1	1			FBXO7	196	44	0.22449
C2orf48	1	1	1			RPL8	196	31	0.158163
TTC32	1	1	1			RPL37	196	23	0.117347
LOC727919	1	1	1			ANKRD40	195	149	0.764103
ZNF513	1	1	1			CSNK2A2	195	109	0.558974
RASGRP3	1	1	1			SRF	195	96	0.492308
SULT6B1	1	1	1			RNF19B	195	83	0.425641
LOC100129149	1	1	1			PPP2CA	195	77	0.394872
GEMIN6	1	1	1			CSE1L	195	27	0.138462
LOC729967	1	1	1			TOPBP1	195	26	0.133333
LOC91461	1	1	1			AUP1	195	14	0.0717949
LOC100130921	1	1	1			FTO	194	151	0.778351
LOC100129726	1	1	1			CRK	194	150	0.773196
KCNK12	1	1	1			BCLAF1	194	101	0.520619
STON1	1	1	1			NEK6	194	100	0.515464
GPR75	1	1	1			GNAQ	194	86	0.443299
C2orf63	1	1	1			MAP3K1	194	85	0.438144
LOC344405	1	1	1			E2F4	194	85	0.438144
EFEMP1	1	1	1			SLC35B2	194	77	0.396907
FLJ13305	1	1	1			CHD4	194	26	0.134021
LOC647112	1	1	1			EHD1	193	127	0.658031
LOC151534	1	1	1			ANKRD25	193	116	0.601036
DOK1	1	1	1			UBE3A	193	103	0.533679
CTNNA2	1	1	1			NFE2L2	193	98	0.507772
ATOH8	1	1	1			DIAPH1	193	62	0.321244
KIAA1754L	1	1	1			DNAJC13	193	25	0.129534
ARID5A	1	1	1			SRM	193	23	0.119171
ANKRD23	1	1	1			GPRIN1	192	190	0.989583
LONRF2	1	1	1			STEAP3	192	150	0.78125
CREG2	1	1	1			SNTB2	192	114	0.59375
TMEM182	1	1	1			SNED1	192	105	0.546875
C2orf40	1	1	1			UNC13A	192	89	0.463542
NT5DC4	1	1	1			FOXP1	192	55	0.286458
PSD4	1	1	1			LAMP1	192	51	0.265625
LOC100130100	1	1	1			SUPT16H	192	51	0.265625
TMEM37	1	1	1			NUS1	192	47	0.244792
LOC389033	1	1	1			ABCC1	192	46	0.239583
CCDC115	1	1	1			CBS	192	38	0.197917
LCT	1	1	1			RHOG	191	181	0.947644
NXPH2	1	1	1			SDC1	191	155	0.811518
TNFAIP6	1	1	1			BHLHB2	191	147	0.769634
NEB	1	1	1			LIPG	191	112	0.586387
PSCDBP	1	1	1			CNBP	191	110	0.575916
LOC100131270	1	1	1			CA12	191	93	0.486911
LOC643072	1	1	1			PAPOLA	191	74	0.387435
NOSTRIN	1	1	1			H2AFY	191	66	0.34555
DHRS9	1	1	1			MFI2	191	60	0.314136
DLX2	1	1	1			TCF3	191	59	0.308901
LOC100131390	1	1	1			PPP1R14B	191	32	0.167539
HOXD11	1	1	1			L1CAM	191	28	0.146597
HOXD10	1	1	1			SUPT5H	191	22	0.115183
HOXD8	1	1	1			SLC1A4	190	134	0.705263
CERKL	1	1	1			HNRPAB	190	93	0.489474
FRZB	1	1	1			FMNL2	190	89	0.468421
ANKAR	1	1	1			POLA2	190	52	0.273684
FLJ39660	1	1	1			IMMT	190	46	0.242105
PLCL1	1	1	1			PSMD8	190	32	0.168421
PARD3B	1	1	1			DTX3L	189	165	0.873016
MDH1B	1	1	1			SOX9	189	149	0.78836
SPEG	1	1	1			RAB11FIP5	189	135	0.714286
TMEM198	1	1	1			BMPR2	189	122	0.645503
LOC391491	1	1	1			EHD3	189	111	0.587302
UNQ830	1	1	1			CUX1	189	106	0.560847
RAMP1	1	1	1			CCNY	189	98	0.518519
LOC728763	1	1	1			THSD4	189	86	0.455026
C20orf96	1	1	1			ARHGAP23	189	78	0.412698
TCF15	1	1	1			ITGAV	189	67	0.354497
C20orf116	1	1	1			MLLT4	189	36	0.190476
LOC100131208	1	1	1			PKD1	189	36	0.190476
SNAP25	1	1	1			RNF138	189	29	0.153439
C20orf7	1	1	1			TSC2	189	25	0.132275
FLRT3	1	1	1			NRCAM	189	20	0.10582
LOC388789	1	1	1			CALU	188	145	0.771277
NKX2-2	1	1	1			PCNX	188	113	0.601064
CD93	1	1	1			LENG8	188	103	0.547872
LOC284801	1	1	1			SPTBN2	188	64	0.340426
LOC388795	1	1	1			PACSIN2	188	52	0.276596
LOC729608	1	1	1			PREB	188	50	0.265957
SCAND1	1	1	1			DNAJC10	188	48	0.255319
C20orf152	1	1	1			GART	188	47	0.25
VSTM2L	1	1	1			AHCY	188	45	0.239362
SNORA71C	1	1	1			EIF3A	188	40	0.212766
SNORA71D	1	1	1			ATIC	188	28	0.148936
C20orf95	1	1	1			TNIP1	188	21	0.111702
PPP1R16B	1	1	1			PIP4K2B	187	147	0.786096
KCNS1	1	1	1			ZFP106	187	146	0.780749
KCNB1	1	1	1			LMTK2	187	132	0.705882
TMEM189-UBE2V1	1	1	1			MSL-1	187	107	0.572193
TSHZ2	1	1	1			SPAG9	187	70	0.374332
BCAS1	1	1	1			ATMIN	187	70	0.374332
C20orf197	1	1	1			TOP1	187	52	0.278075
C20orf59	1	1	1			FRMD3	187	46	0.245989
C20orf51	1	1	1			RPL13A	187	27	0.144385
C20orf149	1	1	1			RPL14	187	15	0.0802139
TNFRSF6B	1	1	1			TCF20	186	81	0.435484	yes
LIPI	1	1	1			C9orf30	186	132	0.709677
LOC100128341	1	1	1			CHP	186	122	0.655914
NCAM2	1	1	1			MAPK1	186	122	0.655914
CYYR1	1	1	1			ARL8B	186	86	0.462366
GRIK1	1	1	1			PIP5K1A	186	84	0.451613
UBE3AP2	1	1	1			RHOBTB2	186	74	0.397849
FBXW11P1	1	1	1			KCMF1	186	67	0.360215
MRAP	1	1	1			WIPI2	186	44	0.236559
C21orf119	1	1	1			USP19	186	38	0.204301
C21orf55	1	1	1			HOXB9	185	145	0.783784
LCA5L	1	1	1			SIGLEC15	185	124	0.67027
LOC100129890	1	1	1			BAT2D1	185	91	0.491892
C21orf123	1	1	1			RAB5C	185	80	0.432432
DGCR14	1	1	1			C1orf43	185	74	0.4
GNB1L	1	1	1			PHF12	185	72	0.389189
C22orf29	1	1	1			SMOC1	185	58	0.313514
TMEM191A	1	1	1			FOSL2	184	141	0.766304
THAP7	1	1	1			GLUL	184	101	0.548913
MMP11	1	1	1			QRICH1	184	95	0.516304
SEZ6L	1	1	1			CAB39	184	86	0.467391
MN1	1	1	1			SFRS10	184	81	0.440217
NEFH	1	1	1			PCBP2	184	47	0.255435
LOC550631	1	1	1			PITPNM1	184	44	0.23913
HMOX1	1	1	1			ATP5J	184	27	0.146739
APOL2	1	1	1			CPNE2	184	19	0.103261
SLC16A8	1	1	1			FBLN1	184	17	0.0923913
LOC100129648	1	1	1			ADIPOR1	183	42	0.229508
LOC388906	1	1	1			SCRIB	183	41	0.224044
TSPO	1	1	1			NUDT4	183	41	0.224044
SMC1B	1	1	1			UBR5	183	32	0.174863
LOC150383	1	1	1			ARHGEF1	183	24	0.131148
ADM2	1	1	1			EIF4EBP2	182	123	0.675824
CNTN4	1	1	1			PEA15	182	100	0.549451
GRM7	1	1	1			CDK9	182	86	0.472527
C3orf32	1	1	1			CEP55	182	65	0.357143
C3orf42	1	1	1			TOMM40	182	39	0.214286
ATP2B2	1	1	1			SHB	181	125	0.690608
SLC6A1	1	1	1			SLC35E1	181	118	0.651934
TPRXL	1	1	1			COPS8	181	94	0.519337
KCNH8	1	1	1			METTL9	181	92	0.508287
THRB	1	1	1			CDC34	181	84	0.464088
NEK10	1	1	1			RRM2	181	80	0.441989
VILL	1	1	1			PRDX1	181	70	0.38674
C3orf39	1	1	1			TPM1	181	63	0.348066
SLC25A20	1	1	1			TMEM183B	181	59	0.325967
SLC38A3	1	1	1			PARD3	181	58	0.320442
TMEM115	1	1	1			EPAS1	181	57	0.314917
C3orf18	1	1	1			CPT1A	181	50	0.276243
MYH15	1	1	1			FLJ22662	181	41	0.226519
CD96	1	1	1			SMARCD2	181	40	0.220994
B4GALT4	1	1	1			XPO7	181	38	0.209945
KLF15	1	1	1			LTBP4	181	26	0.143646
TR2IT1	1	1	1			RPLP0-like	180	174	0.966667
TXNRD3	1	1	1			PRSS23	180	165	0.916667
LOC653712	1	1	1			LRRC8A	180	163	0.905556
LOC348808	1	1	1			RAB22A	180	127	0.705556
KY	1	1	1			GNS	180	114	0.633333
FLJ30375	1	1	1			BRD4	180	97	0.538889
GPR160	1	1	1			PIK3CD	180	86	0.477778
LOC90113	1	1	1			OBSL1	180	86	0.477778
CLDN1	1	1	1			GLCCI1	180	82	0.455556
LOC152217	1	1	1			RPS14	180	23	0.127778
LOC100129917	1	1	1			TMEM203	179	86	0.480447	yes
CPLX1	1	1	1			IGF2	179	169	0.944134
POLN	1	1	1			CAMK2N1	179	138	0.77095
LOC402160	1	1	1			PITPNA	179	102	0.569832
LOC728263	1	1	1			SDCBP	179	71	0.396648
JAKMIP1	1	1	1			PSMF1	179	56	0.312849
LOC93622	1	1	1			PACS2	179	54	0.301676
NKX3-2	1	1	1			ARFGEF2	179	46	0.256983
FLJ39653	1	1	1			MCM3	179	45	0.251397
LOC729175	1	1	1			RYK	179	35	0.195531
MIRN573	1	1	1			EFTUD2	179	20	0.111732
SOD3	1	1	1			NUP188	179	13	0.0726257
LGI2	1	1	1			ZHX3	178	167	0.938202
TLR6	1	1	1			LOC643446	178	165	0.926966
LOC401127	1	1	1			C6orf106	178	151	0.848315
NPAL1	1	1	1			SDC4	178	109	0.61236
ART3	1	1	1			SLC14A1	178	100	0.561798
RASGEF1B	1	1	1			FAM129A	178	89	0.5
HEL308	1	1	1			CAPRIN2	178	59	0.331461
LOC260422	1	1	1			MBOAT5	178	55	0.308989
LOC442777	1	1	1			RAD21	178	54	0.303371
GPRIN3	1	1	1			FTH1	178	40	0.224719
UNC5C	1	1	1			OXA1L	178	33	0.185393
COL25A1	1	1	1			C6orf108	178	32	0.179775
NOLA1	1	1	1			UBAC1	178	26	0.146067
TRPC3	1	1	1			CYC1	178	26	0.146067
MFSD8	1	1	1			CKAP5	178	24	0.134831
NDUFC1	1	1	1			ANXA6	178	16	0.0898876
MMAA	1	1	1			FEM1A	177	152	0.858757	yes
DKFZP434I0714	1	1	1			MON1B	177	126	0.711864
ING2	1	1	1			MRCL3	177	74	0.418079
LOC728339	1	1	1			EIF4H	177	69	0.389831
LOC116349	1	1	1			KLHDC2	177	59	0.333333
TPPP	1	1	1			GSN	177	22	0.124294
MRPL36	1	1	1			MLLT1	176	134	0.761364
CTNND2	1	1	1			YBX1P1	176	130	0.738636
LOC153684	1	1	1			TNFRSF12A	176	113	0.642045
ANKRD55	1	1	1			SLC25A36	176	111	0.630682
DKFZp686D0972	1	1	1			PPT1	176	88	0.5
ELOVL7	1	1	1			CLMN	176	86	0.488636
RNF180	1	1	1			SMC4	176	82	0.465909
F2RL2	1	1	1			MCM3AP	176	76	0.431818
LOC645323	1	1	1			IFNGR2	176	65	0.369318
LOC729040	1	1	1			CSK	176	59	0.335227
SPATA9	1	1	1			PARP12	176	54	0.306818
TMEM157	1	1	1			GNB2L1	176	50	0.284091
LOC643992	1	1	1			ITGA1	176	49	0.278409
PRDM6	1	1	1			TRAK1	176	46	0.261364
ZNF608	1	1	1			TMED2	175	103	0.588571
SLC22A4	1	1	1			GSK3B	175	93	0.531429
PCDHB19P	1	1	1			PDGFRA	175	88	0.502857
FCHSD1	1	1	1			BUD13	175	64	0.365714
LOC153469	1	1	1			NT5C	175	62	0.354286
SPINK5	1	1	1			TMED9	175	55	0.314286
TIGD6	1	1	1			LOC286444	175	20	0.114286
LOC729416	1	1	1			STUB1	175	18	0.102857
NMUR2	1	1	1			RNF44	174	159	0.913793
C5orf4	1	1	1			CD164	174	141	0.810345
HAVCR2	1	1	1			ST3GAL2	174	126	0.724138
SOX30	1	1	1			TRAM2	174	125	0.718391
FABP6	1	1	1			TANC2	174	96	0.551724
LOC100131897	1	1	1			MED13	174	95	0.545977
LOC285588	1	1	1			NAV3	174	83	0.477011
RAB24	1	1	1			OSBPL8	174	41	0.235632
DOK3	1	1	1			POM121	174	29	0.166667
ZFP2	1	1	1			ADM	173	125	0.722543
DKFZp686I15217	1	1	1			CD70	173	123	0.710983
LOC100132153	1	1	1			CBFB	173	114	0.65896
LOC643327	1	1	1			TNRC6B	173	111	0.641618
LOC100129461	1	1	1			ZAK	173	110	0.635838
C6orf114	1	1	1			CHERP	173	73	0.421965
ID4	1	1	1			DIP2A	173	53	0.306358
ZKSCAN4	1	1	1			SFRS7	173	52	0.300578
ZKSCAN3	1	1	1			CYB5R3	173	45	0.260116
ZSCAN12	1	1	1			PGM1	173	40	0.231214
LYPLA2P1	1	1	1			CHMP4B	173	35	0.202312
TFEB	1	1	1			SFRS16	173	21	0.121387
MAD2L1BP	1	1	1			EIF3D	173	15	0.0867052
LOC100131206	1	1	1			STK35	172	152	0.883721
SUPT3H	1	1	1			DNMBP	172	134	0.77907
LOC647163	1	1	1			JMJD1C	172	98	0.569767
C6orf142	1	1	1			PTGES3	172	54	0.313953
C6orf155	1	1	1			GRAMD1B	172	52	0.302326
LCA5	1	1	1			CLPTM1	172	24	0.139535
C6orf162	1	1	1			FZD8	171	170	0.994152	yes
C6orf165	1	1	1			SNX21	171	121	0.707602
LOC100130890	1	1	1			DSCR3	171	114	0.666667
LOC442240	1	1	1			ZNFX1	171	113	0.660819
ARMC2	1	1	1			TMEM16F	171	104	0.608187
FLJ37396	1	1	1			RNF187	171	99	0.578947
KIAA1919	1	1	1			BANF1	171	63	0.368421
HS3ST5	1	1	1			ATXN7	171	63	0.368421
LOC100128327	1	1	1			REPS1	171	61	0.356725
C6orf113	1	1	1			GAK	171	47	0.274854
C6orf174	1	1	1			RAN	171	44	0.25731
EEF1DP5	1	1	1			ANK3	171	41	0.239766
C6orf191	1	1	1			HMG20B	171	39	0.22807
VNN1	1	1	1			ABCA2	171	37	0.216374
PLAGL1	1	1	1			PTP4A1	170	133	0.782353
EPM2A	1	1	1			RNF213	170	98	0.576471
LOC345829	1	1	1			TSPAN3	170	69	0.405882
LOC646024	1	1	1			ARFGEF1	170	52	0.305882
SYTL3	1	1	1			BNIP3	170	43	0.252941
BRP44L	1	1	1			RPS20	170	23	0.135294
CENTA1	1	1	1			ZBTB38	169	156	0.923077
LOC100130745	1	1	1			SETD2	169	145	0.857988
LOC100128653	1	1	1			STK4	169	135	0.798817
NUDT1	1	1	1			RASSF8	169	129	0.763314
TMEM195	1	1	1			SLMO2	169	101	0.597633
HOXA3	1	1	1			IGSF3	169	96	0.568047
HOXA6	1	1	1			TXNDC11	169	71	0.420118
DKFZp586I1420	1	1	1			NCOA3	169	70	0.414201
FLJ22374	1	1	1			RARG	169	63	0.372781
C7orf40	1	1	1			SEC14L1	169	62	0.366864
ASL	1	1	1			GSPT1	169	62	0.366864
WBSCR17	1	1	1			ATG9A	169	54	0.319527
VPS37D	1	1	1			LOXL2	169	44	0.260355
LAT2	1	1	1			LGALS1	169	31	0.183432
ABCB1	1	1	1			DDX56	169	23	0.136095
C7orf38	1	1	1			ISG20L1	168	146	0.869048
CNPY4	1	1	1			FBXW2	168	141	0.839286
GATS	1	1	1			CRAMP1L	168	105	0.625
TFR2	1	1	1			EEF2K	168	104	0.619048
CLDN15	1	1	1			PML	168	101	0.60119
ALKBH4	1	1	1			NOLC1	168	88	0.52381
LOC100130771	1	1	1			RAB1B	168	82	0.488095
SLC26A4	1	1	1			PTPRJ	168	55	0.327381
IMMP2L	1	1	1			ACSL3	168	45	0.267857
KCND2	1	1	1			SRRM1	168	29	0.172619
C7orf58	1	1	1			IARS	168	26	0.154762
C7orf54	1	1	1			AP1B1	168	14	0.0833333
LOC286016	1	1	1			PURA	167	167	1	yes
CPA4	1	1	1			RGMB	167	149	0.892216
LRGUK	1	1	1			MECP2	167	145	0.868263
SLC13A4	1	1	1			TRIB1	167	123	0.736527
MRPS33	1	1	1			ABTB2	167	95	0.568862
FAM139A	1	1	1			EIF1	167	92	0.550898
ABCB8	1	1	1			ZCCHC14	167	88	0.526946
LOC202781	1	1	1			LRIG1	167	61	0.365269
LOC389602	1	1	1			DDX54	167	31	0.185629
MNX1	1	1	1			CDC37	167	26	0.155689
C8orf42	1	1	1			FAM84B	166	149	0.89759
KBTBD11	1	1	1			PDZD8	166	125	0.753012
BLK	1	1	1			SPRED1	166	118	0.710843
C8orf58	1	1	1			SCAF1	166	113	0.680723
PEBP4	1	1	1			DERL1	166	94	0.566265
LOC646708	1	1	1			PTPN11	166	89	0.536145
FBXO16	1	1	1			GTPBP3	166	68	0.409639
PXDNL	1	1	1			TUBB2B	166	64	0.385542
LOC644727	1	1	1			MSI2	166	53	0.319277
LOC100131013	1	1	1			SNX9	166	50	0.301205
DNAJC5B	1	1	1			RAD23A	166	43	0.259036
LACTB2	1	1	1			RASA3	166	41	0.246988
CA1	1	1	1			ATXN2	166	37	0.222892
LOC100128687	1	1	1			ANAPC1	166	29	0.174699
LOC100130742	1	1	1			ATP2C1	166	27	0.162651
GDF6	1	1	1			PARN	166	24	0.144578
HRSP12	1	1	1			MRPL4	166	24	0.144578
OSR2	1	1	1			TSC22D2	165	156	0.945455
FLJ10489	1	1	1			ZNF664	165	131	0.793939
TM7SF4	1	1	1			LRRC8C	165	126	0.763636
KCNQ3	1	1	1			VPS37B	165	87	0.527273
FLJ45872	1	1	1			C13orf23	165	84	0.509091
ARC	1	1	1			STAT3	165	44	0.266667
GLI4	1	1	1			GBAS	165	43	0.260606
C8orf51	1	1	1			PTPRU	165	25	0.151515
RHPN1	1	1	1			PCBD2	165	14	0.0848485
CYHR1	1	1	1			CMTM4	164	128	0.780488
GPT	1	1	1			ZXDC	164	114	0.695122
MFSD3	1	1	1			MAPKAPK2	164	96	0.585366
C9orf68	1	1	1			S100A10	164	96	0.585366
MLANA	1	1	1			WEE1	164	87	0.530488
C9orf52	1	1	1			NARS	164	77	0.469512
ASAH3L	1	1	1			MAEA	164	59	0.359756
C9orf72	1	1	1			AP1M1	164	44	0.268293
GALT	1	1	1			GRN	164	32	0.195122
FBXO10	1	1	1			OGDH	164	31	0.189024
LOC494127	1	1	1			ARHGAP4	164	31	0.189024
SEMA4D	1	1	1			EIF3H	164	26	0.158537
SYK	1	1	1			CGGBP1	163	139	0.852761
LOC158257	1	1	1			RBM4	163	117	0.717791
ZNF169	1	1	1			RPL27A	163	92	0.564417
ZNF510	1	1	1			TBX15	163	91	0.558282
LTB4DH	1	1	1			RPL29	163	89	0.546012
C9orf45	1	1	1			LRP5	163	80	0.490798
C9orf90	1	1	1			MYLK	163	67	0.411043
CCBL1	1	1	1			DIP2B	163	61	0.374233
PTGES	1	1	1			FBXL10	163	51	0.312883
FIBCD1	1	1	1			PTPRN	163	31	0.190184
LAMC3	1	1	1			CHCHD2	163	29	0.177914
BARHL1	1	1	1			COL5A2	163	28	0.171779
C9orf98	1	1	1			RPL23	163	22	0.134969
C9orf96	1	1	1			IMPDH2	163	21	0.128834
FLJ35348	1	1	1			GCN1L1	163	20	0.122699
FAM69B	1	1	1			CPSF1	163	15	0.0920245
LOC100131193	1	1	1			MESDC1	162	162	1	yes
FLJ20433	1	1	1			SH3MD4	162	120	0.740741
C9orf37	1	1	1			NFATC3	162	113	0.697531
TRNP	1	1	1			GOLPH3	162	110	0.679012
OFD1	1	1	1			RBBP6	162	110	0.679012
FANCB	1	1	1			BRPF3	162	107	0.660494
CA5B	1	1	1			FOSL1	162	65	0.401235
ZRSR2	1	1	1			TJP2	162	55	0.339506
PPEF1	1	1	1			UBE2M	162	42	0.259259
LOC100132163	1	1	1			YARS	162	26	0.160494
MAP3K15	1	1	1			SF3A2	162	22	0.135802
CNKSR2	1	1	1			MCAM	162	19	0.117284
PRRG1	1	1	1			ACTL6A	162	19	0.117284
ZNF673	1	1	1			LOC388147	162	0	0
ARAF	1	1	1			SLC35F2	161	106	0.658385
SYN1	1	1	1			TRIM35	161	106	0.658385
ZNF182	1	1	1			ARID1A	161	96	0.596273
PPP1R3F	1	1	1			SMG7	161	77	0.478261
GPR173	1	1	1			BIRC6	161	77	0.478261
IQSEC2	1	1	1			KPNA4	161	75	0.465839
TRO	1	1	1			ADD2	161	54	0.335404
ZC3H12B	1	1	1			FBXW11	161	52	0.322981
HEPH	1	1	1			HTT	161	48	0.298137
GPRASP1	1	1	1			BTG3	161	43	0.267081
LOC100129702	1	1	1			HADHA	161	42	0.26087
ELF2P1	1	1	1			MYO1E	161	40	0.248447
CXorf42	1	1	1			TUBG1	161	7	0.0434783
BCORL1	1	1	1			IER5	160	160	1	yes
RBMX2	1	1	1			IRS1	160	160	1
LOC100128416	1	1	1			MARCKS	160	131	0.81875
CTAG1A	1	1	1			CCND2	160	111	0.69375
GAB3	1	1	1			BTBD7	160	102	0.6375
PCDH11Y	1	1	1			CERK	160	80	0.5
LOC100130277	1	1	1			USP34	160	70	0.4375
MT-CYB	53	52	0.981132			SF3B2	160	18	0.1125
EID1	48	47	0.979167	yes		MFHAS1	159	158	0.993711
KIAA0754	46	45	0.978261	yes		VPS4A	159	87	0.54717
FAHD1	41	40	0.97561	yes		WDR82	159	86	0.540881
TSHZ3	38	37	0.973684			CHMP1A	159	77	0.484277
ZFP91	71	69	0.971831			SLC2A3	159	75	0.471698
GOLT1B	32	31	0.96875			KIAA0692	159	73	0.459119
RAP2B	30	29	0.966667	yes		DSG2	159	72	0.45283
LOC100129361	30	29	0.966667	yes		ZMYND8	159	67	0.421384
ATXN1L	29	28	0.965517			DPYSL2	159	47	0.295597
PCDH7	28	27	0.964286	yes		SFRS15	159	37	0.232704
IGF2	28	27	0.964286			ANXA5	159	35	0.220126
JUND	55	53	0.963636	yes		SF3B3	159	32	0.201258
B3GNT2	26	25	0.961538			RPL35	159	23	0.144654
LOC646719	26	25	0.961538			HERC2	159	14	0.0880503
H2AFX	51	49	0.960784	yes		BLCAP	158	151	0.955696
ZFHX4	24	23	0.958333			FEM1B	158	141	0.892405
KCTD12	22	21	0.954545	yes		SLCO4A1	158	107	0.677215
FKBP14	22	21	0.954545			C14orf43	158	106	0.670886
ENDOD1	20	19	0.95			RPS23	158	97	0.613924
LOC730094	20	19	0.95			CYCS	158	68	0.43038
TSC22D2	20	19	0.95			MTMR12	158	67	0.424051
ZBTB33	38	36	0.947368			JARID1B	158	60	0.379747
PNMA2	19	18	0.947368			FUT8	158	53	0.335443
NCBP2	37	35	0.945946			SCLY	158	43	0.272152
MESDC1	18	17	0.944444	yes		EXOSC10	158	30	0.189873
UNKL	18	17	0.944444			ARPC1B	158	25	0.158228
SP3	18	17	0.944444			TRIP10	158	19	0.120253
LOC442075	18	17	0.944444			RRM1	158	18	0.113924
GGPS1	17	16	0.941176			ANKRD57	157	157	1
GJA3	17	16	0.941176			KLHDC5	157	141	0.898089
TNFSF9	17	16	0.941176			DCHS1	157	117	0.745223
LOC100128242	16	15	0.9375			XYLT1	157	113	0.719745
KIAA1712	16	15	0.9375			PNPO	157	95	0.605096
PNRC1	16	15	0.9375			APEX1	157	83	0.528662
TPBG	75	70	0.933333			DHX32	157	75	0.477707
ASB1	30	28	0.933333			PLEKHG3	157	75	0.477707
MAML1	30	28	0.933333			KIAA1267	157	74	0.471338
SFT2D3	15	14	0.933333	yes		GPBP1L1	157	67	0.426752
TSKU	15	14	0.933333			XPO5	157	57	0.363057
NPAT	15	14	0.933333			PARP4	157	49	0.312102
LHX1	15	14	0.933333			CHMP7	157	48	0.305732
RYBP	15	14	0.933333			PON2	157	46	0.292994
THEX1	15	14	0.933333			PARK7	157	43	0.273885
H1F0	71	66	0.929577	yes		UCHL1	157	42	0.267516
LOC100128062	14	13	0.928571			CAPN7	157	34	0.216561
SOD2	14	13	0.928571			PLOD2	157	34	0.216561
ORAI2	14	13	0.928571			MAPKBP1	157	33	0.210191
ZNF623	27	25	0.925926	yes		ZDHHC18	156	90	0.576923
ARSJ	27	25	0.925926			ZDHHC20	156	70	0.448718
LOC339290	40	37	0.925			STAU1	156	53	0.339744
FOXF1	39	36	0.923077			C18orf10	156	48	0.307692
LOC731220	26	24	0.923077			C2orf34	156	38	0.24359
PCMTD2	26	24	0.923077			MDK	156	35	0.224359
RSC1A1	13	12	0.923077	yes		SKP1	156	33	0.211538
REPIN1	13	12	0.923077	yes		GALNS	156	31	0.198718
MAGEF1	13	12	0.923077	yes		HSPA4	156	28	0.179487
IFIT5	13	12	0.923077			FBN1	156	28	0.179487
DNAJC14	13	12	0.923077			DUSP4	155	110	0.709677
LOC100128988	13	12	0.923077			LIMA1	155	92	0.593548
SCOC	13	12	0.923077			RECQL4	155	78	0.503226
LEPROTL1	25	23	0.92			FOXO3	155	69	0.445161
RNF139	25	23	0.92			CASK	155	68	0.43871
RHOB	122	112	0.918033	yes		NRD1	155	43	0.277419
TGFA	24	22	0.916667			ST13	155	38	0.245161
DLEU2	12	11	0.916667			KIAA0999	155	34	0.219355
ARG2	12	11	0.916667			NPM1	155	21	0.135484
LOC645212	12	11	0.916667			EDG7	154	135	0.876623
KLHDC4	12	11	0.916667			ZNF609	154	128	0.831169
IL1RAP	12	11	0.916667			ARHGAP11A	154	111	0.720779
LOC643749	12	11	0.916667			NIP30	154	104	0.675325
LRRC14	12	11	0.916667			PJA2	154	97	0.62987
C9orf69	12	11	0.916667			RNF111	154	78	0.506494
ARL4C	83	76	0.915663	yes		FBXO42	154	71	0.461039
SLC5A3	104	95	0.913462			RTN3	154	57	0.37013
PCDHGC3	103	94	0.912621	yes		NOL9	154	56	0.363636
KLF13	79	72	0.911392			TP53BP2	154	53	0.344156
ZBED4	22	20	0.909091			CNN3	154	52	0.337662
FOXD1	11	10	0.909091	yes		DHX33	154	52	0.337662
PGBD2	11	10	0.909091			CLPX	154	50	0.324675
SLC25A45	11	10	0.909091			SMARCC2	154	24	0.155844
KITLG	11	10	0.909091			C5orf37	154	19	0.123377
ACOT2	11	10	0.909091			YTHDF3	153	143	0.934641
TSHZ1	11	10	0.909091			HS3ST3A1	153	95	0.620915
C4orf30	11	10	0.909091			UBE2J1	153	93	0.607843
ZNF346	11	10	0.909091			GLTP	153	82	0.535948
COMMD5	11	10	0.909091			BPTF	153	79	0.51634
C9orf105	11	10	0.909091			RB1CC1	153	59	0.385621
PCBP1	86	78	0.906977	yes		IFI16	153	53	0.346405
NGRN	457	414	0.905908			THBS1	153	42	0.27451
FAM84B	42	38	0.904762			DOCK6	153	18	0.117647
LUZP1	21	19	0.904762			RPL41	153	15	0.0980392
SPTY2D1	21	19	0.904762			SLMAP	152	121	0.796053
ABHD10	21	19	0.904762			SMEK1	152	83	0.546053
FBXL18	21	19	0.904762			NCOA2	152	75	0.493421
TUG1	52	47	0.903846			UNC5B	152	73	0.480263
MCC	51	46	0.901961			SRP9	152	65	0.427632
PNMA1	20	18	0.9	yes		RNF145	152	47	0.309211
LCMT2	20	18	0.9	yes		CCNL2	152	41	0.269737
SIAH1	20	18	0.9			JARID1C	152	40	0.263158
PDIK1L	10	9	0.9			RPL27	152	31	0.203947
TXLNA	10	9	0.9			ILK	152	26	0.171053
ZBTB8	10	9	0.9			POLE	152	17	0.111842
RSF1	10	9	0.9			MCM5	152	15	0.0986842
C12orf32	10	9	0.9			GMEB2	151	120	0.794702
TMTC3	10	9	0.9			CTGF	151	106	0.701987
IL17D	10	9	0.9			PTAR1	151	79	0.523179
ING1	10	9	0.9			RNF4	151	78	0.516556
GTF2A1	10	9	0.9			TMEM9B	151	69	0.456954
TMEM93	10	9	0.9			DYRK1A	151	67	0.443709
KCTD2	10	9	0.9			SMOX	151	61	0.403974
ZADH2	10	9	0.9			MARK3	151	59	0.390728
ZNF561	10	9	0.9			ARNT2	151	58	0.384106
SCFD2	10	9	0.9			SOS1	151	54	0.357616
DKFZP686E2158	10	9	0.9			MINK1	151	37	0.245033
HS2ST1	29	26	0.896552			SERINC2	151	36	0.238411
KLF11	19	17	0.894737			DVL2	151	32	0.211921
FZD8	28	25	0.892857	yes		CEP57	151	29	0.192053
DYRK2	65	58	0.892308			ACO2	151	28	0.18543
ANKRD57	37	33	0.891892			RBM10	151	16	0.10596
BNIP3L	45	40	0.888889			PSMB4	151	15	0.0993377
FAM104A	36	32	0.888889			AMBRA1	150	101	0.673333
SPIN4	18	16	0.888889	yes		GLIS3	150	99	0.66
GAS1	18	16	0.888889	yes		CACNA2D4	150	96	0.64
RAB11FIP2	18	16	0.888889			SNX27	150	94	0.626667
SOCS4	18	16	0.888889			UBE2G2	150	92	0.613333
VASH1	18	16	0.888889			C14orf130	150	91	0.606667
C14orf4	18	16	0.888889			MICALL1	150	86	0.573333
RNF7	18	16	0.888889			TERF2	150	67	0.446667
RUNX2	18	16	0.888889			CCNA2	150	61	0.406667
POU3F2	9	8	0.888889	yes		ATP5G3	150	35	0.233333
EXOC8	9	8	0.888889	yes		ERAP1	149	115	0.771812
LOC388610	9	8	0.888889			LIMD1	149	114	0.765101
ERMAP	9	8	0.888889			EDEM1	149	107	0.718121
GLUDP3	9	8	0.888889			C20orf177	149	97	0.651007
TRIM5	9	8	0.888889			ERBB2IP	149	83	0.557047
FLJ32549	9	8	0.888889			USP1	149	64	0.42953
LOC400120	9	8	0.888889			KIAA1191	149	55	0.369128
SLC5A10	9	8	0.888889			EIF2AK4	149	54	0.362416
SLFN11	9	8	0.888889			UBQLN1	149	51	0.342282
CYB561	9	8	0.888889			ABCE1	149	45	0.302013
MGC4294	9	8	0.888889			CIT	149	38	0.255034
C21orf63	9	8	0.888889			ZNF207	149	29	0.194631
PDE4D	9	8	0.888889			KIAA0754	148	148	1	yes
ZHX2	9	8	0.888889			GTF3C4	148	125	0.844595
RMI1	9	8	0.888889			CEBPZ	148	116	0.783784
PPP1R15B	89	79	0.88764			TNS3	148	90	0.608108
TSPYL1	44	39	0.886364	yes		UROS	148	59	0.398649
VAMP3	130	115	0.884615			C6orf153	148	53	0.358108
JUNB	78	69	0.884615	yes		FERMT2	148	49	0.331081
PURB	26	23	0.884615	yes		CDH2	148	39	0.263514
FZD1	34	30	0.882353	yes		PLAT	148	31	0.209459
TMEM46	34	30	0.882353			SPTAN1	148	26	0.175676
SOX2	17	15	0.882353	yes		ATP13A2	148	22	0.148649
VPS26A	17	15	0.882353			PI4KA	148	14	0.0945946
MYADM	17	15	0.882353			CLIC1	148	9	0.0608108
PRRC1	17	15	0.882353			MSL2L1	147	134	0.911565
SLC36A1	17	15	0.882353			MRFAP1	147	127	0.863946
TWISTNB	25	22	0.88			ZNF592	147	125	0.85034
ZHX3	33	29	0.878788			CNP	147	118	0.802721
C16orf72	136	119	0.875			MSH6	147	113	0.768707
ACTR2	32	28	0.875			ZFAND3	147	109	0.741497
MT-ND5	32	28	0.875			LHFPL2	147	108	0.734694
IRS1	24	21	0.875			ZNRF1	147	104	0.707483
ZNF768	16	14	0.875			NPTX2	147	79	0.537415
C1orf216	8	7	0.875			KIAA1026	147	63	0.428571
MANEAL	8	7	0.875			GATAD2B	147	59	0.401361
H2AFY2	8	7	0.875			ARHGEF2	147	57	0.387755
SUFU	8	7	0.875			SPIRE1	147	38	0.258503
DUSP16	8	7	0.875			LTBP3	147	18	0.122449
BRI3BP	8	7	0.875			USP11	147	17	0.115646
FMN1	8	7	0.875			RPS27A	147	16	0.108844
CCDC57	8	7	0.875			DKFZp761E19	147	0	0
DAPK3	8	7	0.875			SH3PX3	146	142	0.972603
PNMAL1	8	7	0.875			TBC1D14	146	98	0.671233
HOXD13	8	7	0.875			ETF1	146	88	0.60274
ZNF804A	8	7	0.875			SCOTIN	146	87	0.59589
SPATA2	8	7	0.875			ODZ3	146	80	0.547945
B3GALT5	8	7	0.875			ADD3	146	66	0.452055
SNRK	8	7	0.875			PPP1R2	146	62	0.424658
HTR1F	8	7	0.875			PTPRA	146	53	0.363014
TMCC1	8	7	0.875			HSPH1	146	42	0.287671
AMACR	8	7	0.875			PIGT	146	41	0.280822
FLJ32255	8	7	0.875			MCM7	146	37	0.253425
ARL10	8	7	0.875			PER2	146	36	0.246575
COX19	8	7	0.875			TUBB2A	146	36	0.246575
NOM1	8	7	0.875			DGKZ	146	19	0.130137
SOX7	8	7	0.875			PSMC4	146	12	0.0821918
RLBP1L1	8	7	0.875			ZNF687	145	130	0.896552
PPM2C	8	7	0.875			JAM3	145	97	0.668966
JRK	8	7	0.875			C19orf53	145	85	0.586207
PJA1	8	7	0.875			ZDHHC7	145	81	0.558621
NXT2	8	7	0.875			PPP1CB	145	77	0.531034
FAM122B	8	7	0.875			PPTC7	145	71	0.489655
NRIP1	156	136	0.871795			ARID1B	145	49	0.337931
BLCAP	31	27	0.870968			ARL6IP4	145	49	0.337931
ADNP	54	47	0.87037			SGPL1	145	46	0.317241
LOC203547	131	114	0.870229			ATF4	145	43	0.296552
FAM43A	77	67	0.87013	yes		UBE2E3	145	34	0.234483
ZFP36L2	115	100	0.869565			EIF2A	145	29	0.2
RBM15B	46	40	0.869565	yes		UHRF1	145	29	0.2
ANP32E	23	20	0.869565			NSUN2	145	28	0.193103
VHL	23	20	0.869565			SH3BP1	145	6	0.0413793
HMGN4	38	33	0.868421			C14orf4	144	144	1
HOXB2	30	26	0.866667			TSHZ3	144	142	0.986111
APC	30	26	0.866667			PRDM2	144	137	0.951389
DCP2	30	26	0.866667			TMEM46	144	125	0.868056
TMEM97	15	13	0.866667			NHSL1	144	107	0.743056
EDG5	15	13	0.866667			RTN1	144	105	0.729167
NUP62	15	13	0.866667			UBFD1	144	97	0.673611
LOC643085	15	13	0.866667			AXIN1	144	95	0.659722
LOC201725	15	13	0.866667			CSNK2A1	144	93	0.645833
KIAA0265	15	13	0.866667			NFAT5	144	90	0.625
SFRP1	643	557	0.866252			ADCY3	144	62	0.430556
GNA13	44	38	0.863636			RNF40	144	40	0.277778
ST3GAL2	22	19	0.863636			RNASEH2C	144	40	0.277778
FLRT2	51	44	0.862745			GDI2	144	39	0.270833
ZBTB38	43	37	0.860465			POLRMT	144	36	0.25
VGLL4	114	98	0.859649			MDH2	144	35	0.243056
NIPA1	28	24	0.857143			MARVELD1	143	132	0.923077
MT-ND4L	28	24	0.857143			CEBPG	143	122	0.853147
ZNF516	21	18	0.857143			ATP2B4	143	72	0.503497
SLC25A44	14	12	0.857143			ALDH1A3	143	54	0.377622
RPP38	14	12	0.857143			ACACA	143	47	0.328671
EIF1AD	14	12	0.857143			PICALM	143	40	0.27972
ARGLU1	14	12	0.857143			LRCH3	143	28	0.195804
HSD17B1	14	12	0.857143			GPS2	143	19	0.132867
FZD5	14	12	0.857143			PLEKHO2	142	113	0.795775
TGIF2	14	12	0.857143			PAPPA	142	95	0.669014
GOPC	14	12	0.857143			KIRREL	142	93	0.65493
NFIL3	14	12	0.857143			GNB4	142	90	0.633803
OLFML2A	14	12	0.857143			STC1	142	86	0.605634
BCAN	7	6	0.857143			CDH13	142	80	0.56338
C10orf137	7	6	0.857143			OTUD7B	142	57	0.401408
TMEM80	7	6	0.857143			NADK	142	56	0.394366
LGR4	7	6	0.857143			AP1G1	142	50	0.352113
ARRB1	7	6	0.857143			PBRM1	142	44	0.309859
AMIGO2	7	6	0.857143			PFAS	142	37	0.260563
PIP4K2C	7	6	0.857143			MTG1	142	30	0.211268
CAB39L	7	6	0.857143			NCBP1	142	26	0.183099
TRIM13	7	6	0.857143			HNRPF	141	119	0.843972
LIG4	7	6	0.857143			BARD1	141	105	0.744681
KIAA0323	7	6	0.857143			PTDSS2	141	87	0.617021
DIO2	7	6	0.857143			MAPK6	141	84	0.595745
BTBD12	7	6	0.857143			ANTXR2	141	78	0.553191
C17orf91	7	6	0.857143			POLR2H	141	69	0.489362
ZNF624	7	6	0.857143			LOC339123	141	68	0.48227
LRRC48	7	6	0.857143			RHOBTB3	141	65	0.460993
LGALS3BP	7	6	0.857143			GGA2	141	62	0.439716
ZNF562	7	6	0.857143			ATP1B3	141	56	0.397163
LSM4	7	6	0.857143			CLPTM1L	141	45	0.319149
PGPEP1	7	6	0.857143			CHCHD3	141	36	0.255319
CXCR7	7	6	0.857143			CDK4	141	28	0.198582
RBM12	7	6	0.857143			SHKBP1	141	20	0.141844
FAM118A	7	6	0.857143			RPS10	141	12	0.0851064
KLHL18	7	6	0.857143			MT-CYB	140	140	1
CPEB2	7	6	0.857143			PWWP2A	140	116	0.828571
ADAT2	7	6	0.857143			DOLPP1	140	110	0.785714
C7orf47	7	6	0.857143			TERF2IP	140	104	0.742857
ZFAND1	7	6	0.857143			SPIN1	140	95	0.678571
SAT1	7	6	0.857143			EIF2S3	140	93	0.664286
LOC100128442	7	6	0.857143			ATXN7L3	140	88	0.628571
HNRNPA0	104	89	0.855769	yes		LPHN1	140	82	0.585714
IRF2BP2	48	41	0.854167			PRDM8	140	79	0.564286
SOX4	129	110	0.852713	yes		MRPL17	140	69	0.492857
FXC1	27	23	0.851852			SR140	140	54	0.385714
UFM1	27	23	0.851852			MKNK2	140	50	0.357143
ESM1	27	23	0.851852			CHD5	140	39	0.278571
DTX3L	47	40	0.851064			MAF1	140	37	0.264286
RRAGA	80	68	0.85	yes		SBF2	140	34	0.242857
PRDM2	40	34	0.85			CAPZB	140	30	0.214286
IL10RA	20	17	0.85			GRK6	140	29	0.207143
ZKSCAN2	20	17	0.85			COG5	140	24	0.171429
KLHL11	20	17	0.85			NBPF15	140	22	0.157143
ZNF70	20	17	0.85			ADSL	140	20	0.142857
GJC1	53	45	0.849057			POGK	139	114	0.820144
KIAA0040	66	56	0.848485			ZNF747	139	112	0.805755
MAF	33	28	0.848485	yes		FRMD5	139	91	0.654676
KLHDC5	46	39	0.847826			MDM2	139	88	0.633094
TMEPAI	280	237	0.846429			EHBP1	139	71	0.510791
IER2	52	44	0.846154			RAB2A	139	65	0.467626
GRPEL2	39	33	0.846154			S100A2	139	61	0.438849
CEBPB	26	22	0.846154	yes		EIF4G3	139	50	0.359712
SLC30A1	26	22	0.846154			TM9SF3	139	42	0.302158
POLR1D	26	22	0.846154			DST	139	41	0.294964
FAM73A	13	11	0.846154			DIP2C	139	38	0.273381
C14orf104	13	11	0.846154			CPSF6	139	37	0.266187
PRAGMIN	13	11	0.846154			LAMA4	139	34	0.244604
NKX3-1	13	11	0.846154			AEBP1	139	33	0.23741
SMAD7	45	38	0.844444			NAT10	139	19	0.136691
HAS2	45	38	0.844444			RPP25	138	138	1	yes
PLCXD1	38	32	0.842105			ZFP91	138	137	0.992754
EXOSC6	19	16	0.842105	yes		2'-PDE	138	125	0.905797
SIKE	19	16	0.842105			SOCS5	138	107	0.775362
ZBED5	19	16	0.842105			ZC3HAV1L	138	100	0.724638
RNF169	19	16	0.842105			APBA2	138	84	0.608696
SETBP1	19	16	0.842105			SNRPD2	138	66	0.478261
AHNAK	63	53	0.84127			MAP2K1	138	45	0.326087
KIAA1754	25	21	0.84			CERCAM	138	37	0.268116
DUSP3	37	31	0.837838			LOC284352	138	29	0.210145
ZFHX3	80	67	0.8375			RPS26	138	9	0.0652174
PRNP	67	56	0.835821			EMILIN2	137	113	0.824818
LOC130074	60	50	0.833333			KCTD5	137	82	0.59854
C6orf106	48	40	0.833333			REXO1	137	80	0.583942
RNF207	36	30	0.833333			MAPK8IP3	137	77	0.562044
LPP	24	20	0.833333			DCTN4	137	71	0.518248
NBL1	18	15	0.833333			PPP3CA	137	63	0.459854
CDKN1B	18	15	0.833333			ALDH3A2	137	57	0.416058
C19orf12	18	15	0.833333			MAPKAPK3	137	55	0.40146
MRPL44	18	15	0.833333			FAM60A	137	54	0.394161
DKFZP564O0823	18	15	0.833333			NDRG3	137	53	0.386861
LOC221710	18	15	0.833333			PUM1	137	39	0.284672
TMEM200A	18	15	0.833333			CARM1	137	35	0.255474
RRS1	12	10	0.833333	yes		PLCD3	137	33	0.240876
C1orf93	12	10	0.833333			DOCK1	137	29	0.211679
LRFN5	12	10	0.833333			ACOT7	137	28	0.20438
FLJ11171	12	10	0.833333			NKD1	137	25	0.182482
DBF4B	12	10	0.833333			LOC10010126	137	0	0
HRH1	12	10	0.833333			AHNAK2	136	130	0.955882
LYSMD3	12	10	0.833333			CHST2	136	127	0.933824
KIAA1553	12	10	0.833333			TP53RK	136	102	0.75
EYA4	12	10	0.833333			CCDC117	136	98	0.720588
KIAA2026	12	10	0.833333			TMPO	136	98	0.720588
IER5L	6	5	0.833333	yes		LZTS2	136	94	0.691176
C1orf21	6	5	0.833333			CALM2	136	81	0.595588
C1orf96	6	5	0.833333			CSRP1	136	78	0.573529
ARHGAP22	6	5	0.833333			CCNL1	136	64	0.470588
LRRC20	6	5	0.833333			TTC19	136	63	0.463235
ZNF518A	6	5	0.833333			TSPAN13	136	59	0.433824
C10orf88	6	5	0.833333			CPSF2	136	58	0.426471
SDHD	6	5	0.833333			LRP12	136	49	0.360294
FXYD6	6	5	0.833333			METAP1	136	48	0.352941
KIF21A	6	5	0.833333			FLNC	136	44	0.323529
DDN	6	5	0.833333			TAP2	136	42	0.308824
ARL1	6	5	0.833333			INTS3	136	41	0.301471
ZNF26	6	5	0.833333			NRG1	136	41	0.301471
CLN5	6	5	0.833333			THOP1	136	40	0.294118
C14orf37	6	5	0.833333			TRIM24	136	34	0.25
LOC400451	6	5	0.833333			STARD3	136	29	0.213235
LOC400506	6	5	0.833333			POLR2B	136	26	0.191176
GLOD4	6	5	0.833333			CUL3	136	19	0.139706
C17orf71	6	5	0.833333			NCSTN	136	19	0.139706
C18orf45	6	5	0.833333			MED14	136	12	0.0882353
IMPACT	6	5	0.833333			SGK269	135	128	0.948148
CCDC68	6	5	0.833333			TRPS1	135	111	0.822222
FBXL12	6	5	0.833333			NR2F2	135	108	0.8
TMEM16H	6	5	0.833333			FOXJ2	135	89	0.659259
MRPS12	6	5	0.833333			AFF1	135	88	0.651852
C2orf44	6	5	0.833333			CBX4	135	87	0.644444
SLC4A1AP	6	5	0.833333			COX7A2L	135	85	0.62963
MFSD9	6	5	0.833333			NCDN	135	78	0.577778
LOC100131211	6	5	0.833333			HNRPH1	135	66	0.488889
FBXO36	6	5	0.833333			IER3	135	52	0.385185
RIMS4	6	5	0.833333			CABIN1	135	41	0.303704
C21orf91	6	5	0.833333			MYCBP2	135	36	0.266667
TOP3B	6	5	0.833333			RBM27	135	31	0.22963
SHANK3	6	5	0.833333			MFGE8	135	29	0.214815
PLCL2	6	5	0.833333			IDH2	135	27	0.2
SLC41A3	6	5	0.833333			RPS19	135	24	0.177778
ZIC4	6	5	0.833333			PSCD2	135	19	0.140741
B3GALNT1	6	5	0.833333			MRPL47	135	18	0.133333
TMEM129	6	5	0.833333			PGAM1	135	17	0.125926
GABRB1	6	5	0.833333			HOXB3	134	129	0.962687
PHF17	6	5	0.833333			SLC7A6	134	100	0.746269
ZFYVE16	6	5	0.833333			UBE2R2	134	99	0.738806
GPX3	6	5	0.833333			ZNF770	134	98	0.731343
KIAA0240	6	5	0.833333			ST6GAL2	134	91	0.679104
ENPP4	6	5	0.833333			ZFP64	134	84	0.626866
USP45	6	5	0.833333			TBL1XR1	134	81	0.604478
[truncated: 12,369 more rows]

## Sheet: 2d
Additional File 2d: Genes encoding for histones replication-dependent detected with 454 in both the OST samples
Common genes encoding for histones replication - dependent			OST-83 sample: genes encoding for histones replication - dependent					OST-78 sample: genes encoding for histones replication - dependent
Entrez gene ID	HUGO gene		Entrez gene ID	HUGO gene	n. of reads mapped			Entrez gene ID	HUGO gene	n. of reads mapped
723790	HIST2H2AA4		3009	HIST1H1B	1			3009	HIST1H1B	2
8334	HIST1H2AC		3006	HIST1H1C	2			3006	HIST1H1C	12
8337	HIST2H2AA3		3007	HIST1H1D	1			8334	HIST1H2AC	28
85236	HIST1H2BK		3008	HIST1H1E	4			8969	HIST1H2AG	10
3006	HIST1H1C		8334	HIST1H2AC	6			8329	HIST1H2AI	3
8969	HIST1H2AG		8969	HIST1H2AG	2			8331	HIST1H2AJ	1
440686	HIST2H3PS2		8329	HIST1H2AI	2			3017	HIST1H2BD	5
3017	HIST1H2BD		8331	HIST1H2AJ	2			8344	HIST1H2BE	5
8370	HIST2H4A		8333	HIST1H2APS4	2			8339	HIST1H2BG	9
554313	HIST2H4B		8347	HIST1H2BC	1			85236	HIST1H2BK	21
92815	HIST3H2A		3017	HIST1H2BD	11			8341	HIST1H2BN	2
8365	HIST1H4H		8970	HIST1H2BJ	1			8358	HIST1H3B	1
337873	HIST2H2BC		85236	HIST1H2BK	8			8351	HIST1H3D	1
337874	HIST2H2BD		8340	HIST1H2BL	1			8353	HIST1H3E	1
8349	HIST2H2BE		8341	HIST1H2BN	3			8355	HIST1H3G	3
337875	HIST2H2BA		8348	HIST1H2BO	1			8357	HIST1H3H	4
440689	HIST2H2BF		8355	HIST1H3G	1			8367	HIST1H4E	1
8341	HIST1H2BN		8357	HIST1H3H	2			8365	HIST1H4H	9
8338	HIST2H2AC		8367	HIST1H4E	2			8363	HIST1H4J	2
8355	HIST1H3G		8365	HIST1H4H	5			8362	HIST1H4K	3
8357	HIST1H3H		8294	HIST1H4I	1			8337	HIST2H2AA3	55
8362	HIST1H4K		8363	HIST1H4J	1			723790	HIST2H2AA4	55
3009	HIST1H1B		8362	HIST1H4K	1			317772	HIST2H2AB	2
317772	HIST2H2AB		8337	HIST2H2AA3	24			8338	HIST2H2AC	2
8363	HIST1H4J		723790	HIST2H2AA4	22			337875	HIST2H2BA	2
8329	HIST1H2AI		317772	HIST2H2AB	1			337873	HIST2H2BC	6
8331	HIST1H2AJ		8338	HIST2H2AC	2			337874	HIST2H2BD	6
8367	HIST1H4E		337875	HIST2H2BA	5			8349	HIST2H2BE	5
			338391	HIST2H2BB	6			440689	HIST2H2BF	3
			337873	HIST2H2BC	3			440686	HIST2H3PS2	1
			337874	HIST2H2BD	3			8370	HIST2H4A	7
			8349	HIST2H2BE	9			554313	HIST2H4B	5
			440689	HIST2H2BF	5			92815	HIST3H2A	5
			333932	HIST2H3A	2
			126961	HIST2H3C	1
			440686	HIST2H3PS2	7
			8370	HIST2H4A	3
			554313	HIST2H4B	2
			92815	HIST3H2A	2
			121504	HIST4H4	1

## Sheet: 2e
Additional File 2e: Genes encoding for histones replication-dependent detected with MiSeq in both the OST samples
Common genes encoding for histones replication - dependent			OST-78 sample: genes encoding for histones replication - dependent				OST-83 sample: genes encoding for histones replication - dependent
Entrez Gene ID	Hugo gene		Entrez Gene ID	Hugo gene	n.of reads mapped		Entrez Gene ID	Hugo gene	n of reads mapped
3017	HIST1H2BD		3017	HIST1H2BD	20		8294	HIST1H4I	4
3007	HIST1H1D		3007	HIST1H1D	6		3017	HIST1H2BD	14
3009	HIST1H1B		3009	HIST1H1B	3		3007	HIST1H1D	4
8351	HIST1H3D		8351	HIST1H3D	3		3009	HIST1H1B	1
554313	HIST2H4B		554313	HIST2H4B	8		8351	HIST1H3D	5
723790	HIST2H2AA4		723790	HIST2H2AA4	100		554313	HIST2H4B	10
8334	HIST1H2AC		8334	HIST1H2AC	54		723790	HIST2H2AA4	84
8338	HIST2H2AC		8338	HIST2H2AC	8		8336	HIST1H2AM	5
8344	HIST1H2BE		8344	HIST1H2BE	3		8334	HIST1H2AC	30
8355	HIST1H3G		8355	HIST1H3G	4		8338	HIST2H2AC	8
8357	HIST1H3H		8357	HIST1H3H	6		8348	HIST1H2BO	2
338391	HIST2H2BB		338391	HIST2H2BB	2		8344	HIST1H2BE	5
8353	HIST1H3E		8353	HIST1H3E	2		8355	HIST1H3G	7
8370	HIST2H4A		8370	HIST2H4A	4		8357	HIST1H3H	2
8969	HIST1H2AG		8969	HIST1H2AG	16		338391	HIST2H2BB	6
8968	HIST1H3F		8968	HIST1H3F	2		8353	HIST1H3E	1
8339	HIST1H2BG		8339	HIST1H2BG	4		8370	HIST2H4A	19
8970	HIST1H2BJ		8970	HIST1H2BJ	2		8969	HIST1H2AG	8
8367	HIST1H4E		8367	HIST1H4E	14		8968	HIST1H3F	3
440686	HIST2H3PS2		440686	HIST2H3PS2	6		8970	HIST1H2BJ	4
440689	HIST2H2BF		440689	HIST2H2BF	6		8339	HIST1H2BG	2
317772	HIST2H2AB		317772	HIST2H2AB	11		126961	HIST2H3C	5
3012	HIST1H2AE		3012	HIST1H2AE	7		8367	HIST1H4E	5
3008	HIST1H1E		3008	HIST1H1E	1		440686	HIST2H3PS2	16
92815	HIST3H2A		92815	HIST3H2A	20		440689	HIST2H2BF	22
8329	HIST1H2AI		8329	HIST1H2AI	2		317772	HIST2H2AB	18
8349	HIST2H2BE		8349	HIST2H2BE	15		3012	HIST1H2AE	1
8343	HIST1H2BF		8343	HIST1H2BF	1		3008	HIST1H1E	8
8341	HIST1H2BN		8341	HIST1H2BN	13		92815	HIST3H2A	9
8340	HIST1H2BL		8340	HIST1H2BL	2		8329	HIST1H2AI	4
8347	HIST1H2BC		8347	HIST1H2BC	8		8349	HIST2H2BE	26
8360	HIST1H4D		8360	HIST1H4D	1		8343	HIST1H2BF	3
8363	HIST1H4J		8363	HIST1H4J	2		8341	HIST1H2BN	10
8362	HIST1H4K		8362	HIST1H4K	2		8340	HIST1H2BL	2
8365	HIST1H4H		8365	HIST1H4H	22		8347	HIST1H2BC	1
3006	HIST1H1C		3006	HIST1H1C	20		8346	HIST1H2BI	2
653604	HIST2H3D		653604	HIST2H3D	1		8360	HIST1H4D	2
8331	HIST1H2AJ		8331	HIST1H2AJ	3		8363	HIST1H4J	13
8337	HIST2H2AA3		8337	HIST2H2AA3	102		8362	HIST1H4K	8
85236	HIST1H2BK		85236	HIST1H2BK	46		8365	HIST1H4H	10
121504	HIST4H4		121504	HIST4H4	1		333932	HIST2H3A	2
							653604	HIST2H3D	3
							8331	HIST1H2AJ	8
							8337	HIST2H2AA3	6
							3006	HIST1H1C	13
							85236	HIST1H2BK	33
							121504	HIST4H4	1

## Sheet: 2f
Additional File 2f: Genic loci with at least one read mapped in antisense, identified with both 454 and MiSeq, in both the OST samples. Single-exon genes are marked with 'yes' in the related cell.
454															MiSeq
OST-78 genes with at least one read in antisense	total n. of reads assigned to the gene	exonic antisense reads	intronic antisense reads	n.of antisense reads	% of reads mapped in antisense	single exon gene (hg18)	OST-83 genes with at least one read in antisense	total n. of reads assigned to the gene	exonic antisense reads	intronic antisense reads	n.of reads mapped in antisense	% of reads mapped in antisense	single exon gene (hg18)		OST-78 genes with at least one read in antisense	total n. of reads assigned to the gene	exonic antisense reads	intronic antisense reads	n.of antisense reads mapped	% of reads mapped in antisense	single exon gene (hg18)	OST-83 genes with at least one read in antisense	total n. of reads assigned to the gene	exonic antisense reads	intronic antisense reads	n.of antisense reads mapped	% of reads mapped in antisense	single exon gene (hg18)
PCDHGA10	1	1		1	1	yes	JRKL	1	1		1	1	yes		ZNF468	11	10		10	0.91		DIO2	18	15		15	0.833333
B4GALNT1	1	1		1	1		PCDHGB7	2	2		2	1	yes		ZNF18	5	2	2	4	0.8		WBP5	15	12		12	0.8
KCNAB1	1		1	1	1		PCDHGB2	2	2		2	1	yes		ANKRD46	7	5		5	0.71		IKZF2	8	6		6	0.75
LOC388906	1		1	1	1		LOXL3	2	2		2	1			KCNAB2	17	12		12	0.71		STOX1	9	6		6	0.666667
NOX1	1		1	1	1		VSIG2	2		2	2	1			OCA2	13		9	9	0.69		PRRG1	6	4		4	0.666667
ORAI2	1		1	1	1		MACROD1	1	1		1	1			UBE2L7P	9		6	6	0.67		KIAA1161	3	2		2	0.666667
PAX7	1	1		1	1		SCARNA9	1	1		1	1			DNAJA4	9	6		6	0.67		MGC29891	3		2	2	0.666667
SYTL3	1		1	1	1		ZNF268	1	1		1	1			ARMCX5	9	6		6	0.67		MASTL	23	15		15	0.652174
SF3B5	3	2		2	0.666667	yes	LOC284801	1		1	1	1			GPR39	6	4		4	0.67		MYL9	8	5		5	0.625
C9orf116	3	2		2	0.666667		TXNRD3	1		1	1	1			APOLD1	6	4		4	0.67		SLC25A35	5	3		3	0.6
TRIM32	3	2		2	0.666667		SLC41A3	6		3	3	0.5			C9orf116	6	4		4	0.67		PCDHGC5	21	12		12	0.571429	yes
LDLRAP1	11	7		7	0.636364		FLJ46906	4		2	2	0.5			BOLL	3		2	2	0.67		TNFAIP8	7	4		4	0.571429
RELA	11	6		6	0.545455		HIST3H2A	2	1		1	0.5	yes		SLC13A3	8	4	1	5	0.63		VPS45	18	10		10	0.555556
ABI3BP	4		2	2	0.5		SEC16B	2	1		1	0.5			ZNF668	13	8		8	0.62		RAB40A	8		4	4	0.5
PUS7L	4		2	2	0.5		RASSF4	2	1		1	0.5			EDG3	31		19	19	0.61		C11orf75	4		2	2	0.5
SLTM	4		2	2	0.5		PROCR	2	1		1	0.5			MYADM	41	25		25	0.61		AQP11	4		2	2	0.5
FAM69A	2	1		1	0.5		NR2F1	2	1		1	0.5			LOC729012	15		9	9	0.6		CLEC1A	4	2		2	0.5
ABCA13	2		1	1	0.5		AASS	2	1		1	0.5			SGK3	10	6		6	0.6		NEIL1	4		2	2	0.5
AK7	2	1		1	0.5		TRAPPC2	2	1		1	0.5			LIN28B	5		3	3	0.6		PHF5DP	4		2	2	0.5
ATP8A2	2		1	1	0.5		C10orf111	2	1		1	0.5			FRY	5		3	3	0.6		PYY	4		2	2	0.5
C10orf88	2	1		1	0.5		ESR2	2		1	1	0.5			GOLGB1	14	8		8	0.57		ZNF330	4		2	2	0.5
CCDC15	2	1		1	0.5		MRPL46	2		1	1	0.5			SLC35F1	7		4	4	0.57		AP4S1	2		1	1	0.5
CIB2	2	1		1	0.5		ZNF20	2		1	1	0.5			DNM3	11	6		6	0.55		ELOF1	2	1		1	0.5
CTNNA3	2		1	1	0.5		ZNF341	2		1	1	0.5			NFX1	11	6		6	0.55		LOC391739	2		1	1	0.5
CTTNBP2	2		1	1	0.5		MYO18B	2		1	1	0.5			BCAR1	34	18		18	0.53		LOC728084	2		1	1	0.5
DCDC2B	2		1	1	0.5		C9orf9	2		1	1	0.5			MGP	28	14		14	0.5		ZDHHC11	2		1	1	0.5
EGFLAM	2	1		1	0.5		TIRAP	10	4		4	0.4			ZNF764	8	4		4	0.5		MPP2	37	18		18	0.486486
FOXN3	2		1	1	0.5		ATXN3	5		2	2	0.4			TRMT6	8	4		4	0.5		MFSD11	30	14		14	0.466667
FUT2	2	1		1	0.5		IFT140	5		2	2	0.4			CELSR3	4	2		2	0.5		GHR	25	11		11	0.44
GPR39	2	1		1	0.5		UHRF2	38	14		14	0.368421			ENSAP2	4		2	2	0.5		ABHD10	32	14		14	0.4375
IL6R	2		1	1	0.5		C21orf91	6	2		2	0.333333			CACNA1C	4		2	2	0.5		NR3C1	91	39		39	0.428571
IQCE	2		1	1	0.5		PHF17	6	1	1	2	0.333333			GPATCH1	4		2	2	0.5		SGOL1	14	6		6	0.428571
ITGB7	2		1	1	0.5		RFX3	6		2	2	0.333333			MIRN146A	4		2	2	0.5		SLC46A1	7	3		3	0.428571
MAFK	2	1		1	0.5		KLHL28	3	1		1	0.333333			PDF	4	2		2	0.5		MRPS6	64	26	1	27	0.421875
MAP3K8	2	1		1	0.5		FHDC1	3	1		1	0.333333			PURG	2		1	1	0.5	yes	JAM2	19	8		8	0.421053
MAPK7	2	1		1	0.5		CORO2A	3	1		1	0.333333			LOC653115	2		1	1	0.5		ITGAE	17	5	2	7	0.411765
NFRKB	2	1		1	0.5		VSIG8	3		1	1	0.333333			tAKR	2		1	1	0.5		GLRX	20	8		8	0.4
NLGN2	2	1		1	0.5		LOC338588	3		1	1	0.333333			STON1	2		1	1	0.5		ZNF267	15	6		6	0.4
NRXN3	2		1	1	0.5		SEC61A2	3		1	1	0.333333			AKAP7	2		1	1	0.5		KCTD7	10	4		4	0.4
PECR	2	1		1	0.5		CDR2	3		1	1	0.333333			TTLL9	2		1	1	0.5		LOC391081	5		2	2	0.4
POLG	2	1		1	0.5		TOM1	3		1	1	0.333333			LEPR	33	16		16	0.48		LOC729903	5		2	2	0.4
PRRT1	2		1	1	0.5		MRPS22	3		1	1	0.333333			RGS3	46	22		22	0.48		UBE2L7P	5		2	2	0.4
TTC28	2		1	1	0.5		ZNF498	3		1	1	0.333333			FRMD6	17	8		8	0.47		LEPR	46	18		18	0.391304
VEPH1	2		1	1	0.5		ANKDD1A	3		1	1	0.333333			TMEM109	45	21		21	0.47		TGIF1	113	44		44	0.389381
VGF	2	1		1	0.5		H2AFX	51	15		15	0.294118	yes		ASB6	45	21		21	0.47		NUP62	67	26		26	0.38806
SEC14L1	15		7	7	0.466667		IFRD1	16		4	4	0.25			AMACR	13	6		6	0.46		PIP4K2C	42	16		16	0.380952
ADCY3	9	4		4	0.444444		KLHDC4	12		3	3	0.25			PEX5	11	4	1	5	0.45		EIF1AD	56	21		21	0.375
RFX1	5		2	2	0.4		PNMAL1	8	2		2	0.25			B3GALNT1	11	5		5	0.45		LOC442777	8		3	3	0.375
SHC4	5		2	2	0.4		B3GNT5	8	2		2	0.25			CMTM7	18	8		8	0.44		ICA1L	8	2	1	3	0.375
SLC35F1	5	1	1	2	0.4		THAP3	4	1		1	0.25			PHACTR2	18	8		8	0.44		KRI1	27	10		10	0.37037
PIP4K2C	5	2		2	0.4		IRS2	4	1		1	0.25			CIR	9		4	4	0.44		RIF1	22	8		8	0.363636
NUDCD3	18		6	6	0.333333		KIAA0513	4	1		1	0.25			BTBD9	9	4		4	0.44		PPIL3	11	4		4	0.363636
MDM4	12	4		4	0.333333		HIC1	4	1		1	0.25			C10orf88	7	3		3	0.43		TRIM6	11	4		4	0.363636
KIAA0141	6		2	2	0.333333		KIAA1328	4	1		1	0.25			RGNEF	7		3	3	0.43		PRPF40B	28	10		10	0.357143
PECAM1	6		2	2	0.333333		VAX2	4	1		1	0.25			TIMM23	132	54		54	0.41		RNF8	17	6		6	0.352941
PHF10	6		2	2	0.333333		CRELD2	4	1		1	0.25			CTNND1	55	22		22	0.4		ZNF3	17	6		6	0.352941
TRIB3	6	2		2	0.333333		ZNF3	4	1		1	0.25			ZMAT2	10	4		4	0.4		PPP1R12A	43	15		15	0.348837
ZYG11A	6		2	2	0.333333		FUT10	4	1		1	0.25			ABCD3	10	4		4	0.4		MCFD2	243	84		84	0.345679
RFXANK	6	2		2	0.333333		GINS4	4	1		1	0.25			PCDHGA10	5	2		2	0.4	yes	RAPGEF6	47	16		16	0.340426
SREBF1	3	1		1	0.333333		SDC3	4		1	1	0.25			C1orf176	5		2	2	0.4		NIF3L1	112	38		38	0.339286
UNC45A	3		1	1	0.333333		TMEM25	4		1	1	0.25			FBXL8	5	2		2	0.4		MIER1	74	25		25	0.337838
ALKBH7	3	1		1	0.333333		RAD52	4		1	1	0.25			PDCD5	5		2	2	0.4		TRIM13	24	8		8	0.333333
ALPK1	3	1		1	0.333333		TMEM204	4		1	1	0.25			CALCRL	5	2		2	0.4		SYNC1	18	6		6	0.333333
ATRNL1	3		1	1	0.333333		NDUFS7	4		1	1	0.25			CDKL3	5	2		2	0.4		GALK2	15	1	4	5	0.333333
B4GALT3	3	1		1	0.333333		C22orf23	4		1	1	0.25			HRH1	72	28		28	0.39		LDHAL4	9		3	3	0.333333
C1orf35	3		1	1	0.333333		HDAC8	4		1	1	0.25			NRXN1	13		5	5	0.38		CRELD1	9	3		3	0.333333
CCDC111	3		1	1	0.333333		ZNF276	9	2		2	0.222222			TK2	40	15		15	0.38		RARRES1	6		2	2	0.333333
FGF2	3	1		1	0.333333		SLC5A10	9		2	2	0.222222			UGDH	24	9		9	0.38		ARTN	3		1	1	0.333333
HFE	3		1	1	0.333333		COL27A1	9		2	2	0.222222			ARMC9	16		6	6	0.38		ATP10B	3		1	1	0.333333
IFITM1	3	1		1	0.333333		GABPA	9		2	2	0.222222			SIGIRR	16	6		6	0.38		DNHD1	3	1		1	0.333333
ITGAE	3		1	1	0.333333		KCNG3	10	2		2	0.2			PA2G4P5	8		3	3	0.38		FLJ10292	3		1	1	0.333333
KCNMB3	3		1	1	0.333333		SNIP1	10	2		2	0.2			RAB18	51	18	1	19	0.37		FRY	3		1	1	0.333333
KCTD17	3	1		1	0.333333		ENTPD7	5	1		1	0.2			CUTA	27	10		10	0.37		LOC284685	3		1	1	0.333333
MCM9	3		1	1	0.333333		MMAB	5	1		1	0.2			TCEB1	49	18		18	0.37		MYO15A	3		1	1	0.333333
MED18	3	1		1	0.333333		SLC30A4	5	1		1	0.2			LPHN1	22	8		8	0.36		SPP1	46	15		15	0.326087
NDUFB7	3	1		1	0.333333		TRAPPC1	5	1		1	0.2			LYRM5	11	4		4	0.36		WBSCR18	86		28	28	0.325581
RNF25	3	1		1	0.333333		FKBP7	5	1		1	0.2			RAB3B	11	4		4	0.36		POLR1B	81	26		26	0.320988
SNX25	3	1		1	0.333333		ARL13B	5	1		1	0.2			RPS6KC1	11	4		4	0.36		ZC3H8	25	8		8	0.32
TMEM121	3	1		1	0.333333		PARP9	5	1		1	0.2			PYCARD	11	4		4	0.36		POLR2H	141	45		45	0.319149
KRR1	23	7		7	0.304348		GLA	5	1		1	0.2			ZNF197	11	4		4	0.36		CTNND1	350	110		110	0.314286
PPM1B	14	4		4	0.285714		NTNG1	5		1	1	0.2			JDP2	11	4		4	0.36		DCLK1	26	8		8	0.307692
SFT2D3	7	2		2	0.285714	yes	SLC29A2	5		1	1	0.2			POLR1B	39	14		14	0.36		DOK1	13	4		4	0.307692
ELMOD1	12	3		3	0.25		UCHL3	5		1	1	0.2			FXYD6	28	10		10	0.36		SHOC2	13	4		4	0.307692
ITSN1	8	1	1	2	0.25		POLR3K	5		1	1	0.2			SLC16A4	14	5		5	0.36		VKORC1L1	40	12		12	0.3
SMC6	8		2	2	0.25		SRGAP3	5		1	1	0.2			MINA	23	8		8	0.35		GRB14	10		3	3	0.3
VAV2	8		2	2	0.25		STARD13	21	4		4	0.190476			OS9	70	24		24	0.34		STK33	10	3		3	0.3
AASDH	4	1		1	0.25		PCDH11X	16		3	3	0.1875			LOC389435	188		63	63	0.34		USP8	54	16		16	0.296296
ABLIM3	4		1	1	0.25		MSX1	11	2		2	0.181818			TP53BP1	18	6		6	0.33		FAM127B	17	5		5	0.294118	yes
ASTE1	4	1		1	0.25		FANCA	11		2	2	0.181818			USP16	18	6		6	0.33		E2F5	55	16		16	0.290909
BRI3	4		1	1	0.25		MAP7D3	11		2	2	0.181818			ADAL	12	2	2	4	0.33		ZBTB3	42	12		12	0.285714
C14orf45	4		1	1	0.25		MESDC1	18	3		3	0.166667	yes		STK36	12	4		4	0.33		CASP8	35	10		10	0.285714
EHMT1	4		1	1	0.25		HRH1	12	2		2	0.166667			PAF1	9	3		3	0.33		CADPS2	7		2	2	0.285714
GALK2	4		1	1	0.25		CROCC	6	1		1	0.166667			LOC246784	6		2	2	0.33		AK1	7	2		2	0.285714
GAPDHS	4		1	1	0.25		GALE	6	1		1	0.166667			ITGAM	6		2	2	0.33		C10orf88	7		2	2	0.285714
GOLGA4	4	1		1	0.25		BCL10	6	1		1	0.166667			TRAF2	6	2		2	0.33		C9orf142	7		2	2	0.285714
GPR153	4	1		1	0.25		NENF	6	1		1	0.166667			ANKRD39	6		2	2	0.33		FLJ44968	7		2	2	0.285714
GPR157	4	1		1	0.25		IFIT3	6	1		1	0.166667			ZBTB25	6		2	2	0.33		HDAC11	7		2	2	0.285714
GPR75	4		1	1	0.25		MIPEP	6	1		1	0.166667			OR7E160P	6		2	2	0.33		LCT	7		2	2	0.285714
GRK4	4		1	1	0.25		NFATC2	6	1		1	0.166667			TRMT5	6	2		2	0.33		MED31	7	2		2	0.285714
HHIP	4		1	1	0.25		MAD2L1	6	1		1	0.166667			LOC440917	6		2	2	0.33		POLR3F	7	2		2	0.285714
HS6ST3	4		1	1	0.25		ENPP4	6	1		1	0.166667			BTLA	6		2	2	0.33		RAD51AP1	7		2	2	0.285714
IFT81	4		1	1	0.25		PHF1	6	1		1	0.166667			CD83	6		2	2	0.33		SERPIND1	7	2		2	0.285714
NOX4	4	1		1	0.25		GNRHR2	6		1	1	0.166667			WDR7	6	2		2	0.33		CHD1L	57	12	4	16	0.280702
NUDT14	4	1		1	0.25		C1orf192	6		1	1	0.166667			C17orf59	3	1		1	0.33	yes	REXO4	36	10		10	0.277778
PTPRD	4		1	1	0.25		PPAPDC1A	6		1	1	0.166667			LOC644877	3		1	1	0.33		HGF	18	5		5	0.277778
RANBP10	4		1	1	0.25		ADAM12	6		1	1	0.166667			LOC642975	3		1	1	0.33		VPS13A	62	16	1	17	0.274194
RBM17	4	1		1	0.25		ELMOD1	6		1	1	0.166667			FAM20A	3		1	1	0.33		WDR47	11		3	3	0.272727
SDC3	4	1		1	0.25		CRADD	6		1	1	0.166667			RNF125	3	1		1	0.33		LEO1	11	3		3	0.272727
SLC26A5	4		1	1	0.25		FAM96A	6		1	1	0.166667			DEPDC6	3		1	1	0.33		EBAG9	11	3		3	0.272727
SLC5A10	4		1	1	0.25		HEATR3	6		1	1	0.166667			UBE2D4	3	1		1	0.33		ECM1	11	3		3	0.272727
SOCS7	4	1		1	0.25		SHANK3	6		1	1	0.166667			UCN	3	1		1	0.33		LRRC17	15	4		4	0.266667
TMEM126A	4	1		1	0.25		ZIC4	6		1	1	0.166667			CCNB1IP1	71	23		23	0.32		MCOLN3	15	4		4	0.266667
ZNF385A	4	1		1	0.25		VEPH1	6		1	1	0.166667			SLC7A8	25	8		8	0.32		ZFHX3	285	74	1	75	0.263158
ZNF562	4		1	1	0.25		SEMA3D	6		1	1	0.166667			ELAVL4	32	10		10	0.31		GBA	19	5		5	0.263158
H2AFX	47	11		11	0.234043	yes	FAM120AOS	26	4		4	0.153846			GRB14	16	2	3	5	0.31		MYADM	80	20	1	21	0.2625
ZNF638	18	1	3	4	0.222222		ZNF710	13		2	2	0.153846			SOCS2	39	12		12	0.31		C5orf42	23	6		6	0.26087
CEPT1	9		2	2	0.222222		S100A6	378	55	1	56	0.148148			KRT8	26	8		8	0.31		NRGN	23	6		6	0.26087
PTPDC1	9	2		2	0.222222		THAP11	7	1		1	0.142857	yes		RNF182	26	8		8	0.31		LOC645387	256		66	66	0.257812
CKAP2L	28	6		6	0.214286		CLSPN	7	1		1	0.142857			PTP4A3	13	4		4	0.31		FANCA	48	12		12	0.25
S100A6	2339	471	27	498	0.212912		LGALS8	7	1		1	0.142857			MGST1	83	24	1	25	0.3		KTN1	48	12		12	0.25
ANXA2P3	29	6		6	0.206897		PTHLH	7	1		1	0.142857			LOC645086	10		3	3	0.3		CASP9	40	10		10	0.25
MLL5	15		3	3	0.2		POP5	7	1		1	0.142857			LOC192133	10		3	3	0.3		DNAJB5	24	6		6	0.25
C21orf88	10	2		2	0.2		DIO2	7	1		1	0.142857			GEMIN8	10	3		3	0.3		XRCC6BP1	20	4	1	5	0.25
GTPBP3	10		2	2	0.2		CALML4	7	1		1	0.142857			ARFIP1	27	8		8	0.3		FBXL13	16	4		4	0.25
WDR27	10		2	2	0.2		APC2	7	1		1	0.142857			URM1	27	8		8	0.3		AKTIP	12	3		3	0.25
BMF	10	2		2	0.2		MEIS1	7	1		1	0.142857			HGF	87	25		25	0.29		SF3B5	8	2		2	0.25	yes
CANT1	10	2		2	0.2		LZTFL1	7	1		1	0.142857			MELK	77	20	2	22	0.29		HIST1H1E	8	2		2	0.25	yes
PEX10	10	2		2	0.2		AARS2	7	1		1	0.142857			COMMD4	21	6		6	0.29		CCDC111	8		2	2	0.25
IL17RC	5		1	1	0.2		SYT14	7		1	1	0.142857			FLJ11151	14		4	4	0.29		C14orf124	8		2	2	0.25
ACBD7	5	1		1	0.2		TMEM80	7		1	1	0.142857			FKTN	14	4		4	0.29		C14orf2	8	2		2	0.25
AIFM1	5	1		1	0.2		ITGAE	7		1	1	0.142857			EIF2B3	14	4		4	0.29		CGN	8	2		2	0.25
ATP8B3	5		1	1	0.2		FAM118A	7		1	1	0.142857			RAB7L1	14	4		4	0.29		ELOVL7	8	2		2	0.25
ATXN7	5	1		1	0.2		ME1	7		1	1	0.142857			SOX21	7	2		2	0.29	yes	LOC401097	8		2	2	0.25
B3GAT1	5	1		1	0.2		ADAT2	7		1	1	0.142857			EXOC8	7	2		2	0.29	yes	LRRTM2	8		2	2	0.25
BAZ1A	5		1	1	0.2		HOXA10	7		1	1	0.142857			EDG5	7		2	2	0.29		MAOA	8	2		2	0.25
C10orf118	5	1		1	0.2		CAMTA1	15		2	2	0.133333			PXDNL	7		2	2	0.29		PTP4AP1	8		2	2	0.25
C11orf54	5	1		1	0.2		RHOBTB3	61	8		8	0.131148			SLC8A1	7		2	2	0.29		UBE2D3P	8		2	2	0.25
C9orf91	5		1	1	0.2		LMAN2L	16	2		2	0.125			LARGE	7		2	2	0.29		ZFHX2	8	2		2	0.25
CXorf38	5	1		1	0.2		MANEAL	8	1		1	0.125			GPR124	7	2		2	0.29		LOC192133	4		1	1	0.25
ERCC4	5	1		1	0.2		ELOVL1	8	1		1	0.125			TTC23	7		2	2	0.29		LOC375190	4	1		1	0.25
FHOD3	5	1		1	0.2		B4GALNT1	8	1		1	0.125			KLHDC4	7		2	2	0.29		TEX15	4	1		1	0.25
LRRC33	5		1	1	0.2		METAP2	8	1		1	0.125			C8orf38	7		2	2	0.29		ADC	4		1	1	0.25
MITD1	5	1		1	0.2		NR2F6	8	1		1	0.125			CROP	7		2	2	0.29		DAPK2	4		1	1	0.25
MNAT1	5		1	1	0.2		ABHD12	8	1		1	0.125			CBX7	7		2	2	0.29		GSDML	4		1	1	0.25
NDRG4	5	1		1	0.2		TM4SF19	8	1		1	0.125			SCOC	57	16		16	0.28		LOC729920	4		1	1	0.25
NOTCH2NL	5		1	1	0.2		LPHN3	8	1		1	0.125			GLRX	87	24		24	0.28		PRDM6	4		1	1	0.25
RAD51AP1	5	1		1	0.2		FLJ20021	8	1		1	0.125			MITD1	22	6		6	0.27		SPATA1	4		1	1	0.25
RASSF1	5		1	1	0.2		VCPIP1	8	1		1	0.125			ZNF317	22	6		6	0.27		YWHAZP4	4		1	1	0.25
RNF44	5	1		1	0.2		DHDDS	8		1	1	0.125			ARMCX3	22	6		6	0.27		PPP2R5E	33	8		8	0.242424
SCAMP5	5	1		1	0.2		HSD17B7	8		1	1	0.125			HIST2H2AB	11	1	2	3	0.27	yes	SUMF1	25	6		6	0.24
SCAPER	5		1	1	0.2		SERGEF	8		1	1	0.125			C20orf72	11		3	3	0.27		LOXL3	21	3	2	5	0.238095
ST20	5	1		1	0.2		TCHP	8		1	1	0.125			CD302	11	3		3	0.27		IDH1	26	6		6	0.230769
TOX	5	1		1	0.2		DOCK9	8		1	1	0.125			CCNC	74	20		20	0.27		KLF11	26	6		6	0.230769
ZNF335	5		1	1	0.2		CCDC57	8		1	1	0.125			ZSWIM7	15	4		4	0.27		TP53	79	18		18	0.227848
ZNF699	5		1	1	0.2		CLCC1	34		4	4	0.117647			WARS2	15	4		4	0.27		BCL2L11	53	12		12	0.226415
PPP3CB	16	2	1	3	0.1875		FBXO34	17	2		2	0.117647			ZNF692	23	6		6	0.26		XPOTP1	18		4	4	0.222222
DDI2	11	2		2	0.181818		ATF7	17	2		2	0.117647			ZBTB3	35	9		9	0.26		LOC648217	18		4	4	0.222222
DTX3L	28	5		5	0.178571		RUNDC1	17	2		2	0.117647			NIF3L1	229	58		58	0.25		LOC441242	9		2	2	0.222222
ARL3	18	3		3	0.166667		HIAT1	17	1	1	2	0.117647			RNF166	36	9		9	0.25		ZNF33B	9	2		2	0.222222
GSN	18	2	1	3	0.166667		UBTD2	18		2	2	0.111111			TRIM13	24	6		6	0.25		FGF12	9		2	2	0.222222
HIST1H1C	12	2		2	0.166667	yes	TINF2	9	1		1	0.111111			MYLK	24	6		6	0.25		MSRA	9		2	2	0.222222
LPP	12	2		2	0.166667		ZNF263	9	1		1	0.111111			CEPT1	16	4		4	0.25		NUCB2	9	2		2	0.222222
PCOLCE2	12	1	1	2	0.166667		COG7	9	1		1	0.111111			LOC728532	12		3	3	0.25		PNPLA7	9		2	2	0.222222
RAB3B	12	2		2	0.166667		DPY30	9	1		1	0.111111			CDKN1C	12	3		3	0.25		CCNB1IP1	41	9		9	0.219512
SETD6	12	1	1	2	0.166667		PIGX	9	1		1	0.111111			ZSWIM5	8		2	2	0.25		UCRC	14		3	3	0.214286
GMPR2	12	2		2	0.166667		DCK	9	1		1	0.111111			LOC390748	8		2	2	0.25		TIMM17A	14	1	2	3	0.214286
ALDH9A1	6	1		1	0.166667		HMGN3	9	1		1	0.111111			ENDOG	8		2	2	0.25		LOC389435	52		11	11	0.211538
ATPAF2	6	1		1	0.166667		ZNF703	9	1		1	0.111111			LOC790955	8		2	2	0.25		ZNF512	57	12		12	0.210526
BRCC3	6	1		1	0.166667		SUV39H2	9		1	1	0.111111			INTS12	8	2		2	0.25		TNFRSF19	100	21		21	0.21
CMIP	6	1		1	0.166667		YPEL5	9		1	1	0.111111			LPHN3	8	2		2	0.25		NECAP2	86	18		18	0.209302
FLYWCH1	6	1		1	0.166667		C2orf56	9		1	1	0.111111			FAM134B	8		2	2	0.25		SDHD	24	5		5	0.208333
HDDC2	6		1	1	0.166667		SYN2	9		1	1	0.111111			FLJ42562	8		2	2	0.25		SFRS18	29		6	6	0.206897
HSD17B1	6		1	1	0.166667		ERCC8	9		1	1	0.111111			LOC401076	8		2	2	0.25		PDCD10	29	6		6	0.206897
KATNB1	6	1		1	0.166667		ZNF638	37	2	2	4	0.108108			KIAA1641	8		2	2	0.25		CHID1	74	15		15	0.202703
KCNK10	6	1		1	0.166667		CSK	28	3		3	0.107143			POLA1	4		1	1	0.25		PCDH7	99	20		20	0.20202	yes
KCNN4	6	1		1	0.166667		RAB3B	19	2		2	0.105263			TEC	4		1	1	0.25		SLC2A6	40	8		8	0.2
LEF1	6	1		1	0.166667		CHMP2B	19	2		2	0.105263			Gcom1	4		1	1	0.25		LOC653658	25		5	5	0.2
MAP2K3	6	1		1	0.166667		ANKS6	19	2		2	0.105263			TMEM140	4	1		1	0.25		CCNH	20	4		4	0.2
PQLC3	6		1	1	0.166667		UNG	40	4		4	0.1			ZNF44	4		1	1	0.25		POP5	20	4		4	0.2
RXRB	6	1		1	0.166667		SIAH1	20	2		2	0.1			HECTD1	4	1		1	0.25		PGBD4	15	3		3	0.2	yes
TIMM10	6	1		1	0.166667		RBL1	20	2		2	0.1			NUAK1	4	1		1	0.25		HECTD2	15	3		3	0.2
TOP1MT	6	1		1	0.166667		GPC4	20	1	1	2	0.1			TCP11	4		1	1	0.25		C11orf77	10		2	2	0.2
SH3GL3	19	3		3	0.157895		C1orf174	10	1		1	0.1			FGF11	4	1		1	0.25		CLIC6	10	2		2	0.2
WSB2	13	2		2	0.153846		PDIK1L	10	1		1	0.1			TMEM204	4		1	1	0.25		SEC22A	10	2		2	0.2
KRT8	13	2		2	0.153846		AFTPH	10	1		1	0.1			SRP68	89	20	2	22	0.25		USP27X	5	1		1	0.2	yes
PHKB	20	1	2	3	0.15		HOXD4	10	1		1	0.1			WDR27	33		8	8	0.24		ALOX12P2	5		1	1	0.2
PIK3CD	34		5	5	0.147059		CMTM7	10	1		1	0.1			HNRNPR	33	8		8	0.24		DDX26B	5	1		1	0.2
B4GALT2	14	1	1	2	0.142857		STOX2	10	1		1	0.1			CD46	100	24		24	0.24		FAM14A	5		1	1	0.2
ZADH2	14	1	1	2	0.142857		RHOT1	10		1	1	0.1			ELP3	25	6		6	0.24		LCAP	5	1		1	0.2
C19orf12	14	2		2	0.142857		ZNF24	10		1	1	0.1			C1orf119	21		5	5	0.24		LOC645086	5		1	1	0.2
AGPAT4	7		1	1	0.142857		ZNF236	10		1	1	0.1			AMZ2	59	14		14	0.24		LOC646708	5		1	1	0.2
ALG9	7	1		1	0.142857		EIF2B4	10		1	1	0.1			UNG	85	20		20	0.24		MMP10	5	1		1	0.2
CHD2	7		1	1	0.142857		ADA	10		1	1	0.1			RBM12	34	8		8	0.24		PDZK1	5		1	1	0.2
COG1	7		1	1	0.142857		EFHA2	10		1	1	0.1			PALMD	17	4		4	0.24		PNN	5	1		1	0.2
COL4A3	7		1	1	0.142857		PVT1	10		1	1	0.1			SKP2	17	4		4	0.24		RASGRP1	5		1	1	0.2
CUBN	7		1	1	0.142857		RPA3	10		1	1	0.1			PIP4K2C	17	4		4	0.24		SLC22A15	5		1	1	0.2
DLEU2	7		1	1	0.142857		COL5A1	52	4	1	5	0.0961538			RSU1	43	10		10	0.23		SPAG4	5	1		1	0.2
EBF3	7		1	1	0.142857		C1GALT1	21	1	1	2	0.0952381			UBB	130	30		30	0.23		LOC646195	101		20	20	0.19802
EML3	7		1	1	0.142857		COPS8	85	8		8	0.0941176			SMURF1	26	6		6	0.23		SULF1	76	14	1	15	0.197368
GCN1L1	7	1		1	0.142857		NDUFB10	22	2		2	0.0909091			TRERF1	13	2	1	3	0.23		APH1A	391	77		77	0.196931
GLE1	7		1	1	0.142857		RCAN1	22	2		2	0.0909091			EMP3	13	2	1	3	0.23		TPM3	745	144		144	0.193289
H2AFY2	7	1		1	0.142857		MGAT2	11	1		1	0.0909091	yes		FABP4	13	3		3	0.23		PSMC5	52	10		10	0.192308
HOXC10	7		1	1	0.142857		ENAH	11	1		1	0.0909091			ZCCHC9	13	3		3	0.23		CHORDC1	21	4		4	0.190476
ITFG2	7	1		1	0.142857		C10orf32	11	1		1	0.0909091			NUBP2	35	8		8	0.23		CYP20A1	21	1	3	4	0.190476
KIAA1737	7	1		1	0.142857		PTPN2	11	1		1	0.0909091			SEPT6	35	8		8	0.23		BMP6	21	4		4	0.190476
MAP3K4	7	1		1	0.142857		RPS16	11	1		1	0.0909091			TMUB2	40	9		9	0.23		CLCN3	58	11		11	0.189655
MR1	7		1	1	0.142857		NAGA	11	1		1	0.0909091			RBM8B	45		10	10	0.22		TXNRD1	111	21		21	0.189189
NOSIP	7	1		1	0.142857		BCL6	11	1		1	0.0909091			BPGM	45	10		10	0.22		HOXC4	32	6		6	0.1875
PANK2	7		1	1	0.142857		SLC22A23	11	1		1	0.0909091			CDK5RAP2	36	8		8	0.22		HIST1H4H	16	1	2	3	0.1875	yes
PRR16	7	1		1	0.142857		DPYD	11		1	1	0.0909091			GOLGA4	18		4	4	0.22		GPR137B	16	3		3	0.1875
SAMD9	7	1		1	0.142857		CUL2	11		1	1	0.0909091			SFN	9	2		2	0.22	yes	CEP63	16	3		3	0.1875
SH3BP5L	7	1		1	0.142857		TAF1B	11		1	1	0.0909091			TMEM121	9	2		2	0.22		B2M	792	148		148	0.186869
SH3TC2	7	1		1	0.142857		ALK	11		1	1	0.0909091			TLN2	9		2	2	0.22		RARA	43	8		8	0.186047
TMTC3	7	1		1	0.142857		ELK4	23	2		2	0.0869565			AAK1	9		2	2	0.22		UBE2F	49	8	1	9	0.183673
UBR5	22	3		3	0.136364		NOTCH1	23	1	1	2	0.0869565			NMT2	9	2		2	0.22		AFF2	131	24		24	0.183206
RPS6KA3	15	2		2	0.133333		AGXT2L2	23		2	2	0.0869565			AMDHD1	9	2		2	0.22		NSFL1C	126	23		23	0.18254
TTC27	15		2	2	0.133333		VPS72	35	3		3	0.0857143			MCF2L2	9		2	2	0.22		PARD3	181	33		33	0.18232
UBTD2	15	1	1	2	0.133333		SETD1A	35	3		3	0.0857143			LOC375190	9		2	2	0.22		RPS16	66	12		12	0.181818
RPAIN	24	3		3	0.125		NR3C1	71	6		6	0.084507			C18orf45	9		2	2	0.22		GMPPA	22	4		4	0.181818
ASXL2	16		2	2	0.125		POMT2	24	2		2	0.0833333			MBD6	9	2		2	0.22		RBPMS2	11	2		2	0.181818
DMTF1	16	1	1	2	0.125		BIVM	24		2	2	0.0833333			CENTD3	9		2	2	0.22		FAM83B	11	2		2	0.181818
TRPA1	8	1		1	0.125		TAF3	12	1		1	0.0833333			LOC653658	50		11	11	0.22		MTIF2	11	2		2	0.181818
LOC100132356	8	1		1	0.125		THUMPD1	12	1		1	0.0833333			MRPL42	50	10	1	11	0.22		RAB38	11	2		2	0.181818
MAML2	8		1	1	0.125		PSMB3	12	1		1	0.0833333			RNF34	41	9		9	0.22		FASTKD2	100	18		18	0.18
MERTK	8		1	1	0.125		PRR11	12	1		1	0.0833333			INTS8	32	6	1	7	0.22		HIGD1A	50	9		9	0.18
MKLN1	8		1	1	0.125		GREB1	12	1		1	0.0833333			HIST1H4H	28	6		6	0.21	yes	BCAR1	129	23		23	0.178295
MTHFSD	8	1		1	0.125		CEP97	12	1		1	0.0833333			GAA	28	6		6	0.21		UBA52	79	10	4	14	0.177215
NACAP1	8	1		1	0.125		RPS12	12	1		1	0.0833333			USP20	14	3		3	0.21		HTRA2	34	6		6	0.176471
NRGN	8	1		1	0.125		KIAA2026	12	1		1	0.0833333			ASTN2	14		3	3	0.21		HSP90AA2	17		3	3	0.176471
SPATA7	8		1	1	0.125		CETN2	12	1		1	0.0833333			ETV4	47	10		10	0.21		BECN1	23	2	2	4	0.173913
TAOK3	8		1	1	0.125		DLEU2	12		1	1	0.0833333			RAD51C	33	7		7	0.21		ADAMTS6	23	4		4	0.173913
TFE3	8	1		1	0.125		FAM83G	12		1	1	0.0833333			KIAA1217	33	7		7	0.21		SMARCAL1	23	4		4	0.173913
TIMM22	8	1		1	0.125		CRLF3	12		1	1	0.0833333			STMN1	118	25		25	0.21		MAD2L1	23	4		4	0.173913
VCPIP1	8	1		1	0.125		MRPS17	12		1	1	0.0833333			LOC729903	19		4	4	0.21		NUDCD3	116		20	20	0.172414
RAB35	33	2	2	4	0.121212		OTUD6B	12		1	1	0.0833333			TMEM156	19	4		4	0.21		H2AFX	262	45		45	0.171756	yes
YIPF5	25	3		3	0.12		STK3	12		1	1	0.0833333			NEDD1	19	4		4	0.21		PTPN2	35	6		6	0.171429
ABCC4	17	2		2	0.117647		TBC1D5	50	4		4	0.08			ELF1	19	4		4	0.21		AGTR1	111	19		19	0.171171
CNOT4	17	2		2	0.117647		CCT8	39	3		3	0.0769231			PRDM2	43	9		9	0.21		TANK	47	8		8	0.170213
EYA4	17		2	2	0.117647		G6PC3	39	3		3	0.0769231			C8orf59	48	8	2	10	0.21		DPP8	47	8		8	0.170213
TMEM33	17	2		2	0.117647		KIAA2018	39	3		3	0.0769231			NFIC	24	5		5	0.21		PEG10	395	66		66	0.167089
ARHGAP12	78	8	1	9	0.115385		POLR2B	39	2	1	3	0.0769231			SFRS18	29		6	6	0.21		ANGPT2	36	6		6	0.166667
TCF20	9	1		1	0.111111	yes	GM2A	26	2		2	0.0769231			SPTAN1	29	6		6	0.21		DOC2A	36	6		6	0.166667
HLA-C	9	1		1	0.111111		MAGI3	13	1		1	0.0769231			ANGPT2	29	6		6	0.21		TSC22D3	36	6		6	0.166667
TRIM8	9		1	1	0.111111		EDC3	13	1		1	0.0769231			SLC7A2	29	6		6	0.21		ZNF286A	24	4		4	0.166667
AFF3	9	1		1	0.111111		COG8	13	1		1	0.0769231			NFU1	49	10		10	0.2		BRCC3	18	3		3	0.166667
BCL9L	9		1	1	0.111111		ADAT1	13	1		1	0.0769231			TLE3	69	14		14	0.2		PABPCP3	12		2	2	0.166667
CACNA2D3	9		1	1	0.111111		KCTD1	13	1		1	0.0769231			SMOX	89	18		18	0.2		ZNF579	12	2		2	0.166667
CCAR1	9	1		1	0.111111		FECH	13	1		1	0.0769231			ERAP1	70	12	2	14	0.2		C1orf201	12		2	2	0.166667
DOK6	9		1	1	0.111111		DNMT3A	13	1		1	0.0769231			KCTD6	60	12		12	0.2		GPATCH2	12	2		2	0.166667
ENTPD1	9	1		1	0.111111		SLC25A38	13	1		1	0.0769231			PCDH7	40	8		8	0.2	yes	FOXD3	6	1		1	0.166667	yes
FAM110B	9	1		1	0.111111		ESPNP	13		1	1	0.0769231			PLSCR1	35	7		7	0.2		ATP8B1	6		1	1	0.166667
GOLGA2	9	1		1	0.111111		PSPC1	13		1	1	0.0769231			C1orf174	35	3	4	7	0.2		CFD	6		1	1	0.166667
HOOK3	9	1		1	0.111111		TM6SF1	13		1	1	0.0769231			C3orf52	30	6		6	0.2		DHRS4L2	6		1	1	0.166667
HOXA10	9	1		1	0.111111		BDH1	13		1	1	0.0769231			PCDH1	30	6		6	0.2		EPHB3	6	1		1	0.166667
MTMR10	9	1		1	0.111111		FUT11	27	2		2	0.0740741			POLR3H	30	6		6	0.2		FGF18	6	1		1	0.166667
PCGF5	9		1	1	0.111111		PI4KB	42	3		3	0.0714286			DIS3L	20	4		4	0.2		KIAA1543	6		1	1	0.166667
PFKL	9	1		1	0.111111		ZFP64	28		2	2	0.0714286			CCDC58	10		2	2	0.2		LOC646839	6		1	1	0.166667
PPAPDC1B	9		1	1	0.111111		C1orf63	14	1		1	0.0714286			PANK3	10	2		2	0.2		LOC652276	6		1	1	0.166667
RASSF3	9	1		1	0.111111		NUF2	14	1		1	0.0714286			NLGN1	10		2	2	0.2		RAB30	6		1	1	0.166667
ZNF174	9	1		1	0.111111		SLC25A22	14	1		1	0.0714286			DHX57	10	2		2	0.2		TP53I3	6		1	1	0.166667
ZNF280B	9	1		1	0.111111		LEMD3	14	1		1	0.0714286			FIS1	10	2		2	0.2		ZNF426	6	1		1	0.166667
POLR2B	64	6	1	7	0.109375		CACNA1A	14	1		1	0.0714286			FLJ20160	10		2	2	0.2		RPS27P4	49		8	8	0.163265
EIF2AK4	19		2	2	0.105263		LDOC1L	14	1		1	0.0714286			C7orf30	10		2	2	0.2		RUSC2	37	6		6	0.162162
RAD1	19	2		2	0.105263		ENOPH1	14	1		1	0.0714286			ZNF25	10	2		2	0.2		TEAD2	37	6		6	0.162162
SARS	29	3		3	0.103448		ORAI2	14	1		1	0.0714286			PHF10	10	2		2	0.2		RORA	81	12	1	13	0.160494
SPP1	29	3		3	0.103448		GTF2E2	14	1		1	0.0714286			UCHL5IP	10		2	2	0.2		AP2S1	25	4		4	0.16
TANC1	29	3		3	0.103448		EIF1AD	14		1	1	0.0714286			SHANK1	10	1	1	2	0.2		C17orf53	25	4		4	0.16
AGBL5	20	2		2	0.1		MYO19	14		1	1	0.0714286			AASDH	10	2		2	0.2		PIGX	25	4		4	0.16
LIFR	20	2		2	0.1		HSD17B1	14		1	1	0.0714286			NT5M	10		2	2	0.2		ERMAP	38	4	2	6	0.157895
SNAP29	20		2	2	0.1		KLHL29	14		1	1	0.0714286			LOC646644	5		1	1	0.2		ARID4B	19	3		3	0.157895
NDUFA2	20	2		2	0.1		EIF2AK3	14		1	1	0.0714286			JAZF1	5	1		1	0.2		PIGT	146	23		23	0.157534
RNF7	20	2		2	0.1		PHF20	14		1	1	0.0714286			NLGN2	5	1		1	0.2		AMMECR1L	51	8		8	0.156863
AFF2	10	1		1	0.1		ZBTB24	14		1	1	0.0714286			PTCHD1	5	1		1	0.2		ABLIM1	32	5		5	0.15625
CSTF3	10		1	1	0.1		RCL1	254	3	15	18	0.0708661			KREMEN1	5	1		1	0.2		HTATIP	26	2	2	4	0.153846
ENAH	10	1		1	0.1		RTN1	29	2		2	0.0689655			LOC439951	5		1	1	0.2		ATP6V0C	26	4		4	0.153846
FER	10		1	1	0.1		PSMD11	30	2		2	0.0666667			BST2	5	1		1	0.2		CD68	13	2		2	0.153846
KIAA1958	10		1	1	0.1		SEPHS2	15	1		1	0.0666667	yes		PCDH15	5		1	1	0.2		DHRS13	13	2		2	0.153846
KIF23	10	1		1	0.1		MTF1	15	1		1	0.0666667			BLZF1	5	1		1	0.2		LYPD1	13	2		2	0.153846
KLHL11	10	1		1	0.1		MTMR11	15	1		1	0.0666667			HSF5	5		1	1	0.2		TBPL1	13	2		2	0.153846
MSRA	10		1	1	0.1		G0S2	15	1		1	0.0666667			MARCH7	81	16		16	0.2		TUFT1	13	2		2	0.153846
OXCT1	10	1		1	0.1		RRAS2	15	1		1	0.0666667			PRKCI	72	12	2	14	0.19		SP100	79	12		12	0.151899
RAC2	10	1		1	0.1		COQ7	15	1		1	0.0666667			SLC39A8	31	6		6	0.19		GFM2	33	5		5	0.151515
RTKN	10		1	1	0.1		TMEM97	15	1		1	0.0666667			DLC1	31	6		6	0.19		SEZ6L2	80	12		12	0.15
SAMD4B	10	1		1	0.1		ARFGAP3	15	1		1	0.0666667			BRE	31	6		6	0.19		DUT	20	3		3	0.15
TFIP11	10		1	1	0.1		RBM3	15	1		1	0.0666667			NEDD4	31	6		6	0.19		CCDC21	41		6	6	0.146341
VPS37A	10	1		1	0.1		TBCE	15		1	1	0.0666667			NF2	94	18		18	0.19		ZNF587	41	6		6	0.146341
ZRANB2	10	1		1	0.1		DOCK3	15		1	1	0.0666667			DLGAP1	21		4	4	0.19		DNM1L	62	7	2	9	0.145161
RPS16	71	7		7	0.0985915		FLJ44635	15		1	1	0.0666667			FEM1C	21	4		4	0.19		EIF4E2	83	12		12	0.144578
AES	102	10		10	0.0980392		CCT5	701	45	1	46	0.0656205			TAOK1	21	4		4	0.19		MDM2	139	20		20	0.143885
SLC25A6	62	5	1	6	0.0967742		WEE1	46	2	1	3	0.0652174			NARG2	32	6		6	0.19		CYP51A1	56	8		8	0.142857
C16orf72	62	1	5	6	0.0967742		RNF168	16	1		1	0.0625			PPIG	16	3		3	0.19		LOC388969	42		6	6	0.142857
USP11	31	3		3	0.0967742		SPP1	16	1		1	0.0625			KIAA1826	16		3	3	0.19		LOC647009	28		4	4	0.142857
CHIC2	21	2		2	0.0952381		ZBTB9	16	1		1	0.0625			NUFIP2	16	3		3	0.19		KITLG	28	4		4	0.142857
SEPT9	21		2	2	0.0952381		PHACTR2	16	1		1	0.0625			NDUFB9	177	33		33	0.19		MGC4655	28		4	4	0.142857
FAM43A	22	2		2	0.0909091	yes	MTRF1L	16	1		1	0.0625			CUL2	43	8		8	0.19		BAG1	28	4		4	0.142857
ARFGEF2	22	2		2	0.0909091		LRRC28	16		1	1	0.0625			PHPT1	66	12		12	0.18		IQCG	21		3	3	0.142857
GALNT10	11	1		1	0.0909091		ERG	16		1	1	0.0625			GJC1	44	8		8	0.18		CLN8	21	3		3	0.142857
AAAS	11	1		1	0.0909091		CCDC90A	16		1	1	0.0625			DAB2	22	4		4	0.18		AFTPH	21	3		3	0.142857
BBX	11	1		1	0.0909091		FGFR1OP2	16		1	1	0.0625			WRB	22	4		4	0.18		MKRN1	14	2		2	0.142857
CYB561	11	1		1	0.0909091		RPL37A	262	16		16	0.0610687			CMTM4	22	4		4	0.18		BRIP1	14	2		2	0.142857
DNAJC18	11	1		1	0.0909091		POLR2H	33	2		2	0.0606061			RAP2C	22	4		4	0.18		C9orf100	14		2	2	0.142857
DUS1L	11	1		1	0.0909091		BAALC	34	1	1	2	0.0588235			HEXIM1	11	2		2	0.18	yes	LOC644456	7		1	1	0.142857
FAM105A	11		1	1	0.0909091		PI4K2A	17	1		1	0.0588235			FBXL13	11		2	2	0.18		C18orf1	7		1	1	0.142857
GRB14	11		1	1	0.0909091		SORL1	17	1		1	0.0588235			CYR61	11	2		2	0.18		CTF2P	7		1	1	0.142857
GSTCD	11	1		1	0.0909091		WSB2	17	1		1	0.0588235			RUFY2	11	2		2	0.18		DNAJB14	7		1	1	0.142857
MINK1	11	1		1	0.0909091		GTF2H3	17	1		1	0.0588235			MRPL46	11		2	2	0.18		LOC644974	7		1	1	0.142857
MIPEP	11	1		1	0.0909091		TDP1	17	1		1	0.0588235			ALS2CR8	11		2	2	0.18		MOSPD2	7		1	1	0.142857
PAPPA	11		1	1	0.0909091		MYO1D	17	1		1	0.0588235			TRA@	11		2	2	0.18		MRPS36	7		1	1	0.142857
RAPH1	11		1	1	0.0909091		PLEKHG2	17	1		1	0.0588235			UTP14C	11	2		2	0.18		NAT5	7		1	1	0.142857
SLC25A44	11	1		1	0.0909091		AGPS	17	1		1	0.0588235			CENPP	11		2	2	0.18		NRG3	7		1	1	0.142857
SNTA1	11	1		1	0.0909091		SLC26A2	17	1		1	0.0588235			BBS1	11	2		2	0.18		PKP2	7		1	1	0.142857
SPATA6	11		1	1	0.0909091		KIF14	17	1		1	0.0588235			DFNB31	11	2		2	0.18		S100A4	7		1	1	0.142857
WDTC1	11	1		1	0.0909091		CCDC90B	17		1	1	0.0588235			KCTD14	11	2		2	0.18		KCTD1	71	9	1	10	0.140845
TRIB2	45	4		4	0.0888889		PCSK6	17		1	1	0.0588235			GLI3	127	3	20	23	0.18		ZEB1	128	18		18	0.140625
TMEM50A	23	2		2	0.0869565		USP53	17		1	1	0.0588235			NFAT5	39	6	1	7	0.18		CLTA	128	18		18	0.140625
CD63	70	6		6	0.0857143		NUDCD3	17		1	1	0.0588235			LOC644422	28		5	5	0.18		UBE2D3	131	18		18	0.137405
SF1	48	4		4	0.0833333		FKBP15	17		1	1	0.0588235			BBX	45	8		8	0.18		PSME3	699	96		96	0.137339
FAM100B	24		2	2	0.0833333		PPP2R4	17		1	1	0.0588235			POGZ	45	8		8	0.18		TLE4	88	12		12	0.136364
DDX23	24	2		2	0.0833333		ADAM10	52	3		3	0.0576923			NOC3L	34	4	2	6	0.18		MCPH1	44	6		6	0.136364
GTF2E2	24	2		2	0.0833333		IER2	52	2	1	3	0.0576923			RDX	46	8		8	0.17		C17orf68	22		3	3	0.136364
RCC1	24		2	2	0.0833333		SPSB1	35	2		2	0.0571429			SOAT1	23	4		4	0.17		DYNLL2	22	3		3	0.136364
ARSB	24	2		2	0.0833333		SDC1	35	2		2	0.0571429			TMPO	121	19	2	21	0.17		GABPB2	22		3	3	0.136364
C5orf30	12	1		1	0.0833333		SNED1	35	2		2	0.0571429			RANP1	52		9	9	0.17		ACOT8	103	9	5	14	0.135922
CBLL1	12	1		1	0.0833333		LENG8	35	1	1	2	0.0571429			MRPS6	162	26	2	28	0.17		GDNF	37	5		5	0.135135
CPT2	12	1		1	0.0833333		BTBD11	53	2	1	3	0.0566038			CALD1	29	5		5	0.17		HMGA1	792	106	1	107	0.135101
DSC2	12	1		1	0.0833333		PAN3	18	1		1	0.0555556			TJP1	59	6	4	10	0.17		PPIAL3	379		51	51	0.134565
FBXL14	12		1	1	0.0833333		GNG2	18	1		1	0.0555556			PRPSAP2	59	10		10	0.17		ENSA	105	14		14	0.133333
MFN2	12	1		1	0.0833333		VASH1	18	1		1	0.0555556			CLDND1	142	24		24	0.17		SOX12	30	4		4	0.133333	yes
MIB1	12	1		1	0.0833333		GNAL	18	1		1	0.0555556			LOC645387	504		84	84	0.17		MED15	30	4		4	0.133333
MRPL36	12	1		1	0.0833333		SLC39A6	18	1		1	0.0555556			TYMS	102	16	1	17	0.17		LOC402057	15		2	2	0.133333
MTMR9	12	1		1	0.0833333		NFIC	18	1		1	0.0555556			PUM2	96	16		16	0.17		DEPDC5	15		2	2	0.133333
NDUFS4	12	1		1	0.0833333		RAB11B	18	1		1	0.0555556			THSD4	36		6	6	0.17		NPAT	15	2		2	0.133333
NSF	12		1	1	0.0833333		PTPN18	18	1		1	0.0555556			VANGL1	36	6		6	0.17		OPTN	15		2	2	0.133333
PHF15	12	1		1	0.0833333		SIRPA	18	1		1	0.0555556			PTPN11	30	5		5	0.17		RG9MTD3	15		2	2	0.133333
RAB4B	12	1		1	0.0833333		C21orf33	18	1		1	0.0555556			SOD1	24	4		4	0.17		TUT1	15		2	2	0.133333
RPS6KC1	12		1	1	0.0833333		TPST2	18	1		1	0.0555556			HOXC4	24	4		4	0.17		ZNF428	15	2		2	0.133333
ST7L	12		1	1	0.0833333		ITPR1	18	1		1	0.0555556			MAST4	24	4		4	0.17		LAMB3	61	8		8	0.131148
TMEM184B	12	1		1	0.0833333		ASB6	18	1		1	0.0555556			CD82	24	4		4	0.17		IMPDH1	107	14		14	0.130841
UTP6	12		1	1	0.0833333		ADCY6	18		1	1	0.0555556			LOC643562	12		2	2	0.17		CD44	1416	183	2	185	0.13065
VKORC1	12	1		1	0.0833333		SERF2	18		1	1	0.0555556			THAP2	12	2		2	0.17		COPZ1	360	45	2	47	0.130556
WNT7B	12	1		1	0.0833333		BCL2L11	18		1	1	0.0555556			TCEB2	12	2		2	0.17		OASL	46	6		6	0.130435
NDUFAB1	37	3		3	0.0810811		ZNF192	18		1	1	0.0555556			KIAA0776	12		2	2	0.17		POLR1C	23	3		3	0.130435
TUBA1A	1264	101	1	102	0.0806962		RPS6KA2	18		1	1	0.0555556			CDC25A	12		2	2	0.17		C1orf96	23		3	3	0.130435
CCT5	1107	84	5	89	0.0803975		DST	56	3		3	0.0535714			PRKX	12	2		2	0.17		FBXO5	23	3		3	0.130435
NDUFB10	39	3		3	0.0769231		VGLL4	114	6		6	0.0526316			FLVCR1	12	2		2	0.17		RBM39	54	7		7	0.12963
B4GALT6	26	2		2	0.0769231		SP1	38	2		2	0.0526316			MORC3	12	2		2	0.17		PAQR4	62	8		8	0.129032
IREB2	26		2	2	0.0769231		TSHZ3	38	2		2	0.0526316			TSSC1	12	2		2	0.17		C20orf135	31		4	4	0.129032
SCYL1	26	2		2	0.0769231		UBE2D2	38	2		2	0.0526316			C6orf167	12		2	2	0.17		HTATSF1	31	4		4	0.129032
IER5	13	1		1	0.0769231	yes	RCAN3	19	1		1	0.0526316			TMED1	12	2		2	0.17		FRMD6	47	6		6	0.12766
ST6GALNAC4	13	1		1	0.0769231		SSX2IP	19	1		1	0.0526316			LIMD2	6	1		1	0.17		STIL	110	12	2	14	0.127273
AHSA1	13	1		1	0.0769231		TCF25	19	1		1	0.0526316			GTDC1	6		1	1	0.17		KATNAL1	63	8		8	0.126984
ARSK	13		1	1	0.0769231		DGKE	19	1		1	0.0526316			NF1	6		1	1	0.17		MGST1	63	8		8	0.126984
CHIC1	13	1		1	0.0769231		ME2	19	1		1	0.0526316			MRPL32	6	1		1	0.17		ETV4	79	10		10	0.126582
CLU	13	1		1	0.0769231		PLAGL2	19	1		1	0.0526316			CATSPER3	6		1	1	0.17		BUD13	175	22		22	0.125714
FXN	13	1		1	0.0769231		ADAMTS1	19	1		1	0.0526316			C2orf63	6		1	1	0.17		NDUFB9	56	6	1	7	0.125
NUPL2	13	1		1	0.0769231		NHP2L1	19	1		1	0.0526316			DNER	6	1		1	0.17		SLC35F1	48	2	4	6	0.125
ORAI3	13	1		1	0.0769231		VGLL3	19	1		1	0.0526316			ZRANB1	6	1		1	0.17		DYNLRB1	48	6		6	0.125
PDE7A	13		1	1	0.0769231		DHX36	19	1		1	0.0526316			ANKRD44	6		1	1	0.17		SGTB	48	6		6	0.125
PHPT1	13	1		1	0.0769231		SMC5	19	1		1	0.0526316			RIPK5	6		1	1	0.17		SLC33A1	48	6		6	0.125
POP5	13	1		1	0.0769231		TMOD1	19	1		1	0.0526316			LOC643310	6		1	1	0.17		RELT	48	6		6	0.125
RBMS1	13	1		1	0.0769231		ST6GALNAC4	19	1		1	0.0526316			CHD1	6	1		1	0.17		LOC643358	32		4	4	0.125
SNX15	13	1		1	0.0769231		CENPF	19		1	1	0.0526316			ATXN7L2	6	1		1	0.17		SFMBT1	32	4		4	0.125
TIMP1	40	1	2	3	0.075		STAT5B	19		1	1	0.0526316			SLC30A4	6	1		1	0.17		CUGBP2	32		4	4	0.125
AP2A1	27	1	1	2	0.0740741		ZKSCAN1	19		1	1	0.0526316			FOXJ3	98	16		16	0.16		UCK1	32	4		4	0.125
C6orf106	27	1	1	2	0.0740741		FRMD3	58	3		3	0.0517241			LOC400120	37		6	6	0.16		COPS2	32	4		4	0.125
CCNA1	27	1	1	2	0.0740741		PLEKHG5	39	1	1	2	0.0512821			DYRK4	37	6		6	0.16		SLC37A2	32	4		4	0.125
RPL37A	842	59	3	62	0.0736342		IFT57	60	3		3	0.05			PPP1R10	37	6		6	0.16		PTPRD	24		3	3	0.125
PRKCI	55	4		4	0.0727273		TRIOBP	60		3	3	0.05			ZNF146	37	6		6	0.16		APC2	24	2	1	3	0.125
ATPIF1	28	2		2	0.0714286		CD276	40	2		2	0.05			ZNF384	37	6		6	0.16		C1RL	24	3		3	0.125
CREM	28	2		2	0.0714286		MEN1	20	1		1	0.05			BLCAP	93	15		15	0.16		C1orf181	24		3	3	0.125
RHOG	28	2		2	0.0714286		ZKSCAN2	20	1		1	0.05			WBSCR18	131		21	21	0.16		NEU1	24	3		3	0.125
EXOSC6	14	1		1	0.0714286	yes	KLHL11	20	1		1	0.05			CSNK1G3	75	12		12	0.16		ZNF7	24		3	3	0.125
DLG4	14		1	1	0.0714286		FBL	20	1		1	0.05			C8orf53	50		8	8	0.16		ULBP1	16	2		2	0.125
EPC1	14		1	1	0.0714286		PPP2R1A	20	1		1	0.05			TUBGCP5	25	4		4	0.16		C1orf83	16		2	2	0.125
POLR2F	14		1	1	0.0714286		FAM109B	20	1		1	0.05			PRNP	188	30		30	0.16		GPR175	16		2	2	0.125
ANKRD17	14	1		1	0.0714286		ITGB8	20	1		1	0.05			C8orf40	63		10	10	0.16		HSD17B10	16	2		2	0.125
BARX1	14	1		1	0.0714286		ZNF22	20		1	1	0.05			TSC22D3	57	9		9	0.16		TMEM50B	16		2	2	0.125
C12orf4	14	1		1	0.0714286		ATF4	41	2		2	0.0487805			IKZF5	38	6		6	0.16		HIST1H2AG	8	1		1	0.125	yes
CD276	14	1		1	0.0714286		FLNB	42	2		2	0.047619			ITGAE	19	3		3	0.16		TAPT1	8		1	1	0.125
E2F6	14		1	1	0.0714286		PRCC	21	1		1	0.047619			NDUFV3	19	2	1	3	0.16		FTLL1	8		1	1	0.125
GATC	14		1	1	0.0714286		UHMK1	21	1		1	0.047619			PLAG1	19	3		3	0.16		ANKRD41	8		1	1	0.125
GPC1	14	1		1	0.0714286		USP47	21	1		1	0.047619			EPN1	96	15		15	0.16		DLL3	8	1		1	0.125
KATNAL1	14	1		1	0.0714286		MALAT1	21	1		1	0.047619			CTSC	64	10		10	0.16		DNAL4	8		1	1	0.125
MAFG	14	1		1	0.0714286		RAB1B	21	1		1	0.047619			FAM127A	45	7		7	0.16	yes	DPY30	8	1		1	0.125
MRPL44	14	1		1	0.0714286		SLC7A8	21	1		1	0.047619			SLC38A1	97	15		15	0.15		FAM133B	8		1	1	0.125
MRPS34	14	1		1	0.0714286		IDH3A	21	1		1	0.047619			NARF	52	8		8	0.15		GPR81	8		1	1	0.125
PPP2R5D	14	1		1	0.0714286		TMED3	21	1		1	0.047619			C1orf124	26		4	4	0.15		NBPF12	8		1	1	0.125
RAB8A	14		1	1	0.0714286		CNP	21	1		1	0.047619			NDUFA4P1	13		2	2	0.15		NEK1	8		1	1	0.125
SUPT5H	14	1		1	0.0714286		GIPC1	21	1		1	0.047619			SPAG4	13	1	1	2	0.15		SSBP1	8		1	1	0.125
TMEM161B	14		1	1	0.0714286		GUF1	21	1		1	0.047619			ZNF121	13	2		2	0.15		TSGA10	8		1	1	0.125
TRIM44	14	1		1	0.0714286		FBXL18	21	1		1	0.047619			NEU3	13	2		2	0.15		ZNF274	8		1	1	0.125
WSB1	14		1	1	0.0714286		PPP1R13B	21		1	1	0.047619			ABCC10	13		2	2	0.15		ZNF32	8		1	1	0.125
NIF3L1	86	1	5	6	0.0697674		ZFP161	21		1	1	0.047619			BRI3BP	13	2		2	0.15		SLC30A6	97	8	4	12	0.123711
ZCRB1	43	3		3	0.0697674		ZNF516	21		1	1	0.047619			LGR4	13	2		2	0.15		MAGED1	399	49		49	0.122807
HGF	29	2		2	0.0689655		PRDX4	43	2		2	0.0465116			KIAA0355	13	2		2	0.15		KIAA2026	41	5		5	0.121951
PRPF4B	29	2		2	0.0689655		SEC14L1	43		2	2	0.0465116			TBC1D22B	13	2		2	0.15		DHDDS	33	4		4	0.121212
STRN	29	2		2	0.0689655		KCTD20	65	3		3	0.0461538			DDEF2	13		2	2	0.15		MID2	33	4		4	0.121212
POPDC3	29	2		2	0.0689655		FZD6	87	1	3	4	0.045977			IWS1	13	2		2	0.15		RBM28	33	4		4	0.121212
NCL	44	3		3	0.0681818		EHD4	66	3		3	0.0454545			LAMA2	13		2	2	0.15		STARD13	33	4		4	0.121212
CCT8	44	3		3	0.0681818		CPD	44	2		2	0.0454545			FUK	13	2		2	0.15		ERBB2IP	149	18		18	0.120805
DOCK1	30	2		2	0.0666667		EIF4EBP2	44	2		2	0.0454545			INTS4	13		2	2	0.15		AGBL5	58	6	1	7	0.12069
EFNB1	30	2		2	0.0666667		RNF41	22	1		1	0.0454545			FCGRT	13	2		2	0.15		NFIC	83	10		10	0.120482
TRAM2	30	2		2	0.0666667		TRIP11	22	1		1	0.0454545			RAC1	196	30		30	0.15		RSC1A1	25	3		3	0.12	yes
C6orf120	15	1		1	0.0666667	yes	MAPK8IP3	22	1		1	0.0454545			KATNB1	33	1	4	5	0.15		ATP7B	25		3	3	0.12
TMEM109	15	1		1	0.0666667		DNAJB1	22	1		1	0.0454545			SLC29A1	33	5		5	0.15		SEPT6	67	8		8	0.119403
ADAMTS12	15		1	1	0.0666667		USP13	22	1		1	0.0454545			SCRN1	53	8		8	0.15		BCL11B	102	12		12	0.117647
AP1S3	15	1		1	0.0666667		ANKS1A	22	1		1	0.0454545			NDUFB10	126	19		19	0.15		CD320	34	4		4	0.117647
ASNS	15	1		1	0.0666667		SOBP	22	1		1	0.0454545			AXL	73	11		11	0.15		LHPP	17		2	2	0.117647
C14orf126	15		1	1	0.0666667		MAFK	22	1		1	0.0454545			UPP1	40	6		6	0.15		CXorf40B	17	2		2	0.117647
CDIPT	15	1		1	0.0666667		CPVL	22	1		1	0.0454545			MDFIC	40	6		6	0.15		DHRS7	17	2		2	0.117647
FBXO31	15		1	1	0.0666667		CAV2	22	1		1	0.0454545			HIST3H2A	20	3		3	0.15	yes	IWS1	17		2	2	0.117647
MYO19	15		1	1	0.0666667		TP53INP1	22	1		1	0.0454545			HIST1H1C	20	3		3	0.15	yes	LOC653447	17		2	2	0.117647
RAI1	15	1		1	0.0666667		MAF1	22	1		1	0.0454545			C9orf85	20	2	1	3	0.15		TMEM68	17		2	2	0.117647
RNF126	15	1		1	0.0666667		DVL1	22	1		1	0.0454545			C1orf63	20	3		3	0.15		UNC50	17		2	2	0.117647
STK32B	15	1		1	0.0666667		ACBD3	22		1	1	0.0454545			NFKBIZ	20	2	1	3	0.15		TCEA1	86	8	2	10	0.116279
TACC3	15	1		1	0.0666667		CUL5	45	2		2	0.0444444			STAU1	67	10		10	0.15		CHD8	86	10		10	0.116279
S100A10	76	5		5	0.0657895		ZFPM2	45		2	2	0.0444444			STX16	108	16		16	0.15		AGPS	43	5		5	0.116279
CCNB1IP1	46	2	1	3	0.0652174		C9orf86	46		2	2	0.0434783			REPIN1	27	4		4	0.15	yes	SH2B1	43	5		5	0.116279
TNKS	46	3		3	0.0652174		RFX5	23	1		1	0.0434783			PRKAB2	61	9		9	0.15		B4GALNT1	69	8		8	0.115942
CPE	47	3		3	0.0638298		ATN1	23	1		1	0.0434783			MPV17	34	2	3	5	0.15		ZNF276	104	12		12	0.115385
SUSD5	47	3		3	0.0638298		ANKRD10	23	1		1	0.0434783			ALG5	41	6		6	0.15		NUF2	26	3		3	0.115385
PRDX4	128	8		8	0.0625		HDGFRP3	23	1		1	0.0434783			RPL28	89	13		13	0.15		TFIP11	61	6	1	7	0.114754
APH1A	80	5		5	0.0625		KCTD5	23	1		1	0.0434783			MIER1	69	10		10	0.14		FGFR1	341	39		39	0.11437
DYNC1H1	32	2		2	0.0625		PFKP	23		1	1	0.0434783			KRR1	56	8		8	0.14		MRPS35	35	4		4	0.114286
PSMD5	32	2		2	0.0625		STARD3	23		1	1	0.0434783			DLG1	35	5		5	0.14		AADAT	35		4	4	0.114286
ACADM	16		1	1	0.0625		TOX2	23		1	1	0.0434783			VPS13B	28	4		4	0.14		KIAA0323	35		4	4	0.114286
ARHGAP28	16	1		1	0.0625		MGRN1	47	2		2	0.0425532			NIPA1	28	4		4	0.14		POLDIP3	212	24		24	0.113208
ARHGDIB	16	1		1	0.0625		IRF2BP2	48	2		2	0.0416667			CYP51A1	28	4		4	0.14		NDUFB5	53	6		6	0.113208
C6orf89	16		1	1	0.0625		ATP5G3	48	2		2	0.0416667			ZNF276	28	4		4	0.14		GSR	71	8		8	0.112676
CISD2	16	1		1	0.0625		FOXK1	48	2		2	0.0416667			NSF	21		3	3	0.14		MINA	72	8		8	0.111111
CTSL1	16		1	1	0.0625		SAMD4B	48	1	1	2	0.0416667			MXD1	21	3		3	0.14		SHMT1	54	6		6	0.111111
EIF3J	16	1		1	0.0625		CHMP1B	24	1		1	0.0416667	yes		IQCG	14		2	2	0.14		RPS6KB1	45	5		5	0.111111
FADD	16	1		1	0.0625		RC3H1	24	1		1	0.0416667			GOLGA2	14	2		2	0.14		TRIM68	36	4		4	0.111111
HLA-B	16	1		1	0.0625		EXOC5	24	1		1	0.0416667			ZNF627	14	2		2	0.14		FEZ2	36	4		4	0.111111
KIF3B	16	1		1	0.0625		CHD2	24	1		1	0.0416667			HELZ	14	2		2	0.14		KIAA1434	27		3	3	0.111111
LOC729852	16		1	1	0.0625		AGBL5	24	1		1	0.0416667			PPAP2B	14	2		2	0.14		PKP3	27	3		3	0.111111
LRP11	16		1	1	0.0625		TLK1	24	1		1	0.0416667			DCLRE1A	14	2		2	0.14		EGR3	27	3		3	0.111111
NPTN	16		1	1	0.0625		E2F1	24	1		1	0.0416667			LOC285382	14		2	2	0.14		NAT8L	18	2		2	0.111111
NUDT15	16	1		1	0.0625		KIAA1671	24	1		1	0.0416667			ZNF280C	14	2		2	0.14		CCDC104	18	2		2	0.111111
PLXNA2	16		1	1	0.0625		UBAP1	24	1		1	0.0416667			ITSN2	14		2	2	0.14		COL23A1	18		2	2	0.111111
PPP1R8	16	1		1	0.0625		ZNF618	24	1		1	0.0416667			CLP1	14	2		2	0.14		IQCH	18		2	2	0.111111
RBM4B	16		1	1	0.0625		RNF141	24	1		1	0.0416667			ODF2L	14	2		2	0.14		KIAA1754L	18		2	2	0.111111
SDCCAG8	16	1		1	0.0625		SIX4	24		1	1	0.0416667			HIST1H2AE	7	1		1	0.14	yes	LOC339879	18		2	2	0.111111
TGS1	16	1		1	0.0625		HN1	24		1	1	0.0416667			MARCH9	7		1	1	0.14		NUPL2	18		2	2	0.111111
TOPORS	16	1		1	0.0625		PSMD6	24		1	1	0.0416667			ZNF616	7	1		1	0.14		TTC9C	18	2		2	0.111111
TPST2	16	1		1	0.0625		B4GALT1	97	4		4	0.0412371			C6orf159	7		1	1	0.14		STARD10	9	1		1	0.111111
AASDHPPT	33	2		2	0.0606061		MDM2	49	2		2	0.0408163			CCDC102B	7		1	1	0.14		C1orf192	9		1	1	0.111111
ICT1	33	2		2	0.0606061		SEPT9	49	2		2	0.0408163			ADAMTS2	7		1	1	0.14		C6orf72	9		1	1	0.111111
ZFP36L2	33	2		2	0.0606061		CLEC16A	25	1		1	0.04			RNF165	7	1		1	0.14		KIF9	9		1	1	0.111111
MAD2L2	50	3		3	0.06		CYBRD1	25	1		1	0.04			C16orf5	7		1	1	0.14		LOC285346	9		1	1	0.111111
PDE4B	84	5		5	0.0595238		PKNOX1	25	1		1	0.04			ERC2	7		1	1	0.14		MMP15	9	1		1	0.111111
TSPAN13	85	5		5	0.0588235		LIMD1	25	1		1	0.04			TA-NFKBH	7		1	1	0.14		NDUFB1	9	1		1	0.111111
PCDHGC3	34	2		2	0.0588235	yes	RNF139	25	1		1	0.04			DKK2	7		1	1	0.14		PID1	9		1	1	0.111111
AGPAT5	34	2		2	0.0588235		PLP2	25	1		1	0.04			TPR	7	1		1	0.14		THAP2	9	1		1	0.111111
BIVM	34	2		2	0.0588235		PPP3R1	25	1		1	0.04			NDUFS4	36	5		5	0.14		TMTC1	9		1	1	0.111111
NFXL1	17	1		1	0.0588235		NOTCH2NL	25		1	1	0.04			TSPAN3	196	27		27	0.14		VASN	9	1		1	0.111111
AGXT2L2	17		1	1	0.0588235		ANKFY1	25		1	1	0.04			AKAP10	102	14		14	0.14		WDR51A	9		1	1	0.111111
ARFIP1	17	1		1	0.0588235		YIPF4	25		1	1	0.04			PSD3	88	10	2	12	0.14		ZNF638	109	12		12	0.110092
BCCIP	17	1		1	0.0588235		CDS2	25		1	1	0.04			ZNF561	22	3		3	0.14		BCL6	83	9		9	0.108434
DDB2	17	1		1	0.0588235		SPRED2	76	3		3	0.0394737			VPS53	22		3	3	0.14		OSGIN2	74	6	2	8	0.108108
ESM1	17	1		1	0.0588235		FAM134C	51	2		2	0.0392157			ELOVL1	59	8		8	0.14		SKP2	37	4		4	0.108108
H6PD	17	1		1	0.0588235		ITGB3	51	2		2	0.0392157			PARP8	59	8		8	0.14		USP3	37	4		4	0.108108
HSP90AB2P	17		1	1	0.0588235		NCAPD2	51	2		2	0.0392157			PPIH	37		5	5	0.14		ZDHHC13	37	4		4	0.108108
MRP63	17	1		1	0.0588235		PARN	51	2		2	0.0392157			PCNP	90	7	5	12	0.13		NLGN2	28	2	1	3	0.107143
NECAB3	17		1	1	0.0588235		CTSA	52	2		2	0.0384615			SGTB	45	6		6	0.13		FKTN	28	3		3	0.107143
PHF13	17	1		1	0.0588235		WASL	52	2		2	0.0384615			NDUFB1	30	2	2	4	0.13		ZMYND8	159	17		17	0.106918
PHLDA2	17	1		1	0.0588235		PURB	26	1		1	0.0384615	yes		FBXO21	30	4		4	0.13		PLEKHB2	132	13	1	14	0.106061
SERINC2	17	1		1	0.0588235		STX6	26	1		1	0.0384615			MAFB	15	2		2	0.13	yes	CALD1	66	7		7	0.106061
SOAT1	17	1		1	0.0588235		EDEM3	26	1		1	0.0384615			ZMYM6	15	2		2	0.13		C9orf32	95	6	4	10	0.105263
SOS1	17	1		1	0.0588235		PRKCDBP	26	1		1	0.0384615			C13orf18	15		2	2	0.13		RAB3GAP2	19		2	2	0.105263
SPG20	17	1		1	0.0588235		RNASEH2C	26	1		1	0.0384615			ZNF622	15	2		2	0.13		SELK	19	2		2	0.105263
TAF11	17		1	1	0.0588235		POLR1D	26	1		1	0.0384615			MRPL50	15	2		2	0.13		AKNA	19	2		2	0.105263
ZNRF1	17		1	1	0.0588235		ERGIC1	26	1		1	0.0384615			PLEKHA8	15	2		2	0.13		CPEB2	19		2	2	0.105263
UQCRQ	52	3		3	0.0576923		TOR1A	26	1		1	0.0384615			JARID1A	15		2	2	0.13		DYNC2LI1	19		2	2	0.105263
RCL1	452	7	19	26	0.0575221		MECP2	26	1		1	0.0384615			RERG	15	2		2	0.13		PRDM1	19	2		2	0.105263
JMJD1C	35	2		2	0.0571429		UBAC2	26		1	1	0.0384615			DMXL2	15	2		2	0.13		UFC1	19	2		2	0.105263
SOX9	35	2		2	0.0571429		C2orf29	26		1	1	0.0384615			SAP18	38	4	1	5	0.13		WDR88	19		2	2	0.105263
STAT1	35	2		2	0.0571429		ATG16L1	53	2		2	0.0377358			MAP3K4	38	4	1	5	0.13		ZNF642	19		2	2	0.105263
MAP1LC3B	90	5		5	0.0555556		NFE2L1	53	2		2	0.0377358			H2AFX	305	40		40	0.13	yes	TSPAN17	86	9		9	0.104651
SMCHD1	36		2	2	0.0555556		RRAGA	80	3		3	0.0375	yes		LSM12P	23		3	3	0.13		C16orf72	336	1	34	35	0.104167
CD81	36	2		2	0.0555556		TMEM203	27	1		1	0.037037	yes		TGIF1	169	22		22	0.13		TP53BP1	58	6		6	0.103448
GALNT4	18	1		1	0.0555556	yes	MXI1	27	1		1	0.037037			C3orf28	54		7	7	0.13		COX5A	29		3	3	0.103448
TMEM50B	18	1		1	0.0555556		LONP2	27	1		1	0.037037			HLTF	62	8		8	0.13		C11orf57	29	3		3	0.103448
DBNL	18	1		1	0.0555556		MRPS6	27	1		1	0.037037			DPH4	31		4	4	0.13		FASTKD1	29	3		3	0.103448
ANXA2P1	18	1		1	0.0555556		CYB5R3	27	1		1	0.037037			LINS1	31		4	4	0.13		SLC35A3	29	3		3	0.103448
ATF6	18	1		1	0.0555556		POPDC3	27	1		1	0.037037			SLC7A6	31	4		4	0.13		B3GALNT2	39	4		4	0.102564
BIRC5	18	1		1	0.0555556		KIF11	27		1	1	0.037037			LOC644063	39		5	5	0.13		KHDRBS1	599	59	2	61	0.101836
C12orf49	18	1		1	0.0555556		LCORL	27		1	1	0.037037			PHB	377	48		48	0.13		GPRC5C	59	6		6	0.101695
CCDC14	18	1		1	0.0555556		ACSL4	27		1	1	0.037037			LRRC8A	71	9		9	0.13		RELA	79	8		8	0.101266
CHM	18	1		1	0.0555556		MORF4L2	110	4		4	0.0363636			APAF1	64	5	3	8	0.13		SLC14A1	178	16	2	18	0.101124
DZIP1	18	1		1	0.0555556		CEP55	55	2		2	0.0363636			LZIC	32	4		4	0.13		SH3D19	80	8		8	0.1
EXOC7	18	1		1	0.0555556		ANK3	55	1	1	2	0.0363636			FANCD2	32	4		4	0.13		LOC158345	40		4	4	0.1
MSX1	18	1		1	0.0555556		ARL4C	83	3		3	0.0361446	yes		FEZ2	32	4		4	0.13		LOC729148	30		3	3	0.1
NUP188	18		1	1	0.0555556		EP300	83	3		3	0.0361446			FAM79A	24		3	3	0.13		CLDN12	30	3		3	0.1
OGDH	18		1	1	0.0555556		PCDH7	28		1	1	0.0357143	yes		HIST1H2AG	16	2		2	0.13	yes	LOC146253	20		2	2	0.1
SUDS3	18	1		1	0.0555556		CDK2	28	1		1	0.0357143			ZNF821	16		2	2	0.13		CHSY-2	20		2	2	0.1
TMEM43	18	1		1	0.0555556		NIPA1	28	1		1	0.0357143			PRKG1	16		2	2	0.13		HOXC10	20	2		2	0.1
TMEM70	18	1		1	0.0555556		RAB11FIP5	28	1		1	0.0357143			MAX	16		2	2	0.13		NR2F1	20	2		2	0.1
USP3	18	1		1	0.0555556		SLC25A17	28	1		1	0.0357143			PAXIP1	16	2		2	0.13		ZDHHC1	20	2		2	0.1
EXT1	37	2		2	0.0540541		SLC7A2	28	1		1	0.0357143			LPCAT2	16	2		2	0.13		LOC646270	10		1	1	0.1
SCARB2	75	4		4	0.0533333		MIB1	28		1	1	0.0357143			UACA	16		2	2	0.13		LOC728350	10		1	1	0.1
CEBPZ	57		3	3	0.0526316		CLCN3	28		1	1	0.0357143			ZNF791	16	2		2	0.13		ABCD1	10	1		1	0.1
STUB1	38		2	2	0.0526316		MAGI1	57	2		2	0.0350877			ATP1B1	16	2		2	0.13		ATP5E	10	1		1	0.1
HNRNPA2B1	19	1		1	0.0526316		INSIG1	86	3		3	0.0348837			PCSK7	16		2	2	0.13		C14orf179	10		1	1	0.1
AARS	19		1	1	0.0526316		NCOA2	58		2	2	0.0344828			CCDC4	16		2	2	0.13		LACTB	10		1	1	0.1
CHD1L	19		1	1	0.0526316		TMEM59	29	1		1	0.0344828			FANCC	16	2		2	0.13		LOC399947	10		1	1	0.1
DDX10	19	1		1	0.0526316		PPM1D	29	1		1	0.0344828			FKRP	16	2		2	0.13		NOS1AP	10		1	1	0.1
FAM84B	19	1		1	0.0526316		CTR9	29		1	1	0.0344828			PLEKHH1	8		1	1	0.13		POLR2L	10		1	1	0.1
FANCL	19		1	1	0.0526316		ANKRD28	29		1	1	0.0344828			CXCL16	8	1		1	0.13		RNUXA	10		1	1	0.1
GABARAPL2	19	1		1	0.0526316		LRIG1	29		1	1	0.0344828			C9orf52	8		1	1	0.13		SYNJ2BP	10	1		1	0.1
GFM2	19	1		1	0.0526316		TSPAN5	29		1	1	0.0344828			BRMS1L	8	1		1	0.13		CCT5	1246	112	11	123	0.0987159
HAT1	19	1		1	0.0526316		CALM3	59	2		2	0.0338983			CCDC24	8		1	1	0.13		RNF145	152	15		15	0.0986842
HLCS	19		1	1	0.0526316		DUSP5	89	3		3	0.0337079			REV3L	8	1		1	0.13		HM13	224	18	4	22	0.0982143
OCRL	19	1		1	0.0526316		C20orf112	60	1	1	2	0.0333333			HOXD4	8	1		1	0.13		BCOR	82	8		8	0.097561
PIP4K2B	19	1		1	0.0526316		CAMTA2	30	1		1	0.0333333			TIMM13	8	1		1	0.13		ATP6AP2	41	4		4	0.097561
RNF185	19	1		1	0.0526316		ADNP2	30	1		1	0.0333333			KIAA0841	8		1	1	0.13		CDC42EP3	289	28		28	0.0968858
SEPN1	19		1	1	0.0526316		UPF1	30	1		1	0.0333333			LCT	8		1	1	0.13		MXI1	62	6		6	0.0967742
IGFBP4	39	2		2	0.0512821		APC	30	1		1	0.0333333			SUCLG2	8	1		1	0.13		NBR1	62	6		6	0.0967742
GRPEL2	40	2		2	0.05		HEBP2	30	1		1	0.0333333			NRP1	169	20	1	21	0.12		ZNF142	62	6		6	0.0967742
VRK1	20	1		1	0.05		TMEM64	30	1		1	0.0333333			AES	411	51		51	0.12		RGS14	31	3		3	0.0967742
CBR1	20	1		1	0.05		C6orf108	30		1	1	0.0333333			STMN3	49	6		6	0.12		QKI	249	24		24	0.0963855
CHST2	20	1		1	0.05		FTO	91	3		3	0.032967			LOC644096	41		5	5	0.12		TOR1AIP1	83	8		8	0.0963855
DNAJC15	20		1	1	0.05		ZMIZ1	61	1	1	2	0.0327869			NRD1	74	9		9	0.12		CCND3	83	8		8	0.0963855
ITGB3	20	1		1	0.05		FOXK2	92	3		3	0.0326087			RPS27P4	140		17	17	0.12		RPL14L	52		5	5	0.0961538
MRPL14	20	1		1	0.05		GMFB	31	1		1	0.0322581			OPA1	66	8		8	0.12		MSH6	147	12	2	14	0.0952381
NPTX2	20	1		1	0.05		BRD7	31	1		1	0.0322581			ATOX1	33	4		4	0.12		GLI2	42	4		4	0.0952381
PTPRM	20		1	1	0.05		ATMIN	31	1		1	0.0322581			CNNM3	33	4		4	0.12		DLX1	42	4		4	0.0952381
PYGL	20		1	1	0.05		TBCD	31	1		1	0.0322581			PPP3CA	50	6		6	0.12		NSDHL	42	4		4	0.0952381
SAP18	20		1	1	0.05		STRN	31	1		1	0.0322581			SHC4	25	3		3	0.12		PIGM	21	2		2	0.0952381	yes
GNAS	649	31		31	0.0477658		NCK2	31	1		1	0.0322581			LOC51136	25		3	3	0.12		MAFB	21	2		2	0.0952381	yes
TGFB1	63	3		3	0.047619		COL5A2	31	1		1	0.0322581			JOSD3	25		3	3	0.12		ZIC1	21	2		2	0.0952381
ANKRD40	42	2		2	0.047619		BLCAP	31	1		1	0.0322581			RHOQ	25	3		3	0.12		ADRBK2	21	2		2	0.0952381
DYRK2	42	2		2	0.047619		TKT	31	1		1	0.0322581			EGFR	67	8		8	0.12		DAGLB	21		2	2	0.0952381
C14orf166	21	1		1	0.047619		SIGLEC15	31	1		1	0.0322581			DDX11	42	5		5	0.12		PCF11	21	2		2	0.0952381
CHMP1A	21	1		1	0.047619		ZBTB11	31		1	1	0.0322581			MORF4L2	404	48		48	0.12		PDSS2	21	2		2	0.0952381
FAM116A	21		1	1	0.047619		NELF	31		1	1	0.0322581			YAP1	211	25		25	0.12		SIRT1	21	2		2	0.0952381
GNAL	21	1		1	0.047619		SHROOM2	31		1	1	0.0322581			ENC1	110	13		13	0.12		GOLGA4	95		9	9	0.0947368
LAMA4	21	1		1	0.047619		CALR	94	1	2	3	0.0319149			TCF20	34	4		4	0.12	yes	POLD3	53	3	2	5	0.0943396
NFATC3	21	1		1	0.047619		CD164	63	2		2	0.031746			RIPK4	34	4		4	0.12		CENPN	64	6		6	0.09375
NUDT5	21		1	1	0.047619		YES1	96	3		3	0.03125			DTWD1	34	4		4	0.12		KIAA1211	32	3		3	0.09375
PCYOX1	21	1		1	0.047619		CITED2	64	2		2	0.03125			TAP2	34	4		4	0.12		DAG1	278	26		26	0.0935252
PRCC	21	1		1	0.047619		AP3D1	64	1	1	2	0.03125			NUDCD1	34	4		4	0.12		FAM73A	43	4		4	0.0930233
RBM5	21		1	1	0.047619		SMYD2	32	1		1	0.03125			SKIL	34	4		4	0.12		KDELC1	43	4		4	0.0930233
TRAP1	43	2		2	0.0465116		GLIPR1	32	1		1	0.03125			LOC389787	17		2	2	0.12		KIAA0391	43	4		4	0.0930233
COMMD2	44	2		2	0.0454545		ABCC1	32	1		1	0.03125			SEC22B	17	2		2	0.12		CDK5RAP1	43	4		4	0.0930233
COX7C	22	1		1	0.0454545		GAK	32	1		1	0.03125			DNASE1L1	17	2		2	0.12		LOC137886	54		5	5	0.0925926
PPP2CB	22	1		1	0.0454545		HBEGF	32	1		1	0.03125			SLC39A11	17		2	2	0.12		GCS1	87		8	8	0.091954
ADNP	22	1		1	0.0454545		LRP11	32	1		1	0.03125			NCOA7	17		2	2	0.12		RPP38	87	8		8	0.091954
APPL2	22		1	1	0.0454545		PAK3	32	1		1	0.03125			ZFAND2B	17	2		2	0.12		PVRL2	98	9		9	0.0918367
ARFGAP3	22		1	1	0.0454545		CACHD1	32		1	1	0.03125			TBC1D16	17		2	2	0.12		SLC25A3	854	77	1	78	0.0913349
C21orf91	22	1		1	0.0454545		DNM1L	32		1	1	0.03125			NRBP2	17	2		2	0.12		TMSB10	329		30	30	0.0911854
DONSON	22	1		1	0.0454545		TGFBR2	130	3	1	4	0.0307692			RNASEH1	17	2		2	0.12		PRPF4B	88	8		8	0.0909091
LOC100130855	22	1		1	0.0454545		MARVELD1	33	1		1	0.030303			MYST4	17		2	2	0.12		RASAL2	55	2	3	5	0.0909091
METTL2B	22		1	1	0.0454545		EXOC7	33	1		1	0.030303			MTX3	17	2		2	0.12		ALG9	44	4		4	0.0909091
MKI67	22	1		1	0.0454545		PANK3	33	1		1	0.030303			ZBTB24	17	2		2	0.12		STARD9	44	4		4	0.0909091
MRPL34	22	1		1	0.0454545		KNTC1	33		1	1	0.030303			AMOT	17	2		2	0.12		MAP2K3	44	4		4	0.0909091
NT5DC1	22		1	1	0.0454545		ELAC2	67	2		2	0.0298507			CAV1	69	8		8	0.12		BCL11A	33	3		3	0.0909091
PCDH11X	22		1	1	0.0454545		HK2	67	2		2	0.0298507			LYRM1	52	6		6	0.12		SLC39A8	33	3		3	0.0909091
RPA1	22	1		1	0.0454545		LRCH3	67	2		2	0.0298507			TCEB1P	26		3	3	0.12		FLVCR1	22		2	2	0.0909091
SPAST	22	1		1	0.0454545		NDST1	67	2		2	0.0298507			CSTB	26	3		3	0.12		NDUFS4	22	2		2	0.0909091
ERF	46	2		2	0.0434783		C16orf72	136		4	4	0.0294118			TRAPPC5	26	3		3	0.12		C9orf105	22		2	2	0.0909091
DDX21	23	1		1	0.0434783		SLC1A4	68	2		2	0.0294118			CLTA	209	24		24	0.11		SEMA6D	22		2	2	0.0909091
PCCB	23	1		1	0.0434783		PIK3CD	34	1		1	0.0294118			HMGA1	808	92		92	0.11		COX6C	22	2		2	0.0909091
SLC30A7	23		1	1	0.0434783		CD55	34	1		1	0.0294118			C13orf27	44		5	5	0.11		DNAJC9	22	2		2	0.0909091
UBL5	23		1	1	0.0434783		CARS	34	1		1	0.0294118			PIN1	97	11		11	0.11		MBTPS2	22		2	2	0.0909091
BBS10	23	1		1	0.0434783		NRIP3	34	1		1	0.0294118			TMEM30A	53	6		6	0.11		OAZ2	22	2		2	0.0909091
CENPN	23	1		1	0.0434783		EIF3M	34	1		1	0.0294118			CAV2	53	6		6	0.11		PHF17	22		2	2	0.0909091
DYNLL1	23		1	1	0.0434783		NIF3L1	34	1		1	0.0294118			CDK2AP1	177	20		20	0.11		QDPR	22	2		2	0.0909091
GGNBP2	23		1	1	0.0434783		TMEM2	34	1		1	0.0294118			APH1A	373	42		42	0.11		SEC24A	22	2		2	0.0909091
GTF2I	23	1		1	0.0434783		RNF44	34	1		1	0.0294118			RNF130	107	12		12	0.11		ZNF688	22	2		2	0.0909091
NXN	23	1		1	0.0434783		C14orf132	34		1	1	0.0294118			NFE2L2	108	12		12	0.11		EPM2AIP1	11	1		1	0.0909091	yes
PXN	23	1		1	0.0434783		DOCK5	34		1	1	0.0294118			ARFIP2	72	8		8	0.11		YWHAZP3	11		1	1	0.0909091
RLF	23	1		1	0.0434783		WAC	243	7		7	0.0288066			RBM39	63	7		7	0.11		FAM13A1	11		1	1	0.0909091
SF3A1	23	1		1	0.0434783		EHD1	35	1		1	0.0285714			OXR1	54	4	2	6	0.11		GPR132	11		1	1	0.0909091
SLC25A43	23	1		1	0.0434783		TNFRSF19	35	1		1	0.0285714			SPATA20	54	6		6	0.11		TAPBPL	11	1		1	0.0909091
SSR1	23	1		1	0.0434783		MAFG	35	1		1	0.0285714			RAB9A	36	4		4	0.11		TRAPPC4	11	1		1	0.0909091
TEX2	23	1		1	0.0434783		SIPA1L3	35	1		1	0.0285714			TBRG4	36	4		4	0.11		REST	133	12		12	0.0902256
ATG12	47	1	1	2	0.0425532		PELI1	35	1		1	0.0285714			AURKA	36	4		4	0.11		MDK	156	14		14	0.0897436
OXA1L	47	2		2	0.0425532		MYLK	35	1		1	0.0285714			ZMYND11	36	4		4	0.11		SLC29A1	78	7		7	0.0897436
MARCKS	48	1	1	2	0.0416667		ZNF148	35	1		1	0.0285714			TYK2	27	3		3	0.11		GIPC1	112	10		10	0.0892857
MDM2	48	2		2	0.0416667		C14orf43	35		1	1	0.0285714			MAGI3	18		2	2	0.11		PLS3	112	10		10	0.0892857
MTA2	48	2		2	0.0416667		XYLT1	35		1	1	0.0285714			CCDC101	18	2		2	0.11		NDUFB10	90	8		8	0.0888889
OSMR	48	1	1	2	0.0416667		NSD1	35		1	1	0.0285714			EFHC2	18		2	2	0.11		PHF21A	45	2	2	4	0.0888889
SCAMP1	48		2	2	0.0416667		CAPZA2	35		1	1	0.0285714			METTL8	18	2		2	0.11		ARL8A	45	4		4	0.0888889
TLK1	24		1	1	0.0416667		ZFP91	71	2		2	0.028169			KCTD9	18	2		2	0.11		LOC653232	124		11	11	0.0887097
ACO2	24	1		1	0.0416667		MARK3	71	2		2	0.028169			KCNQ5	18		2	2	0.11		DPH2	68	6		6	0.0882353
ACVR1B	24	1		1	0.0416667		CTTN	72	2		2	0.0277778			ASNSD1	18	2		2	0.11		CDKL5	34		3	3	0.0882353
C7orf23	24	1		1	0.0416667		KDELC2	72	2		2	0.0277778			SOX5	18		2	2	0.11		MRPL18	34	3		3	0.0882353
C7orf50	24	1		1	0.0416667		NEDD4	36	1		1	0.0277778			KIAA0226	18	2		2	0.11		FAM135A	34	3		3	0.0882353
CREB1	24	1		1	0.0416667		RFWD3	36	1		1	0.0277778			C17orf76	9		1	1	0.11		FBXO25	34	3		3	0.0882353
FAM129A	24	1		1	0.0416667		HS3ST3A1	36	1		1	0.0277778			C3orf38	9	1		1	0.11		PRKACB	91	8		8	0.0879121
FAM73A	24	1		1	0.0416667		EPAS1	36	1		1	0.0277778			DLX5	9	1		1	0.11		BSG	503	42	2	44	0.0874751
GLRX	24	1		1	0.0416667		MICALL1	36	1		1	0.0277778			CENPC1	9		1	1	0.11		QARS	103	9		9	0.0873786
ORAOV1	24		1	1	0.0416667		STC1	36	1		1	0.0277778			PLEKHG5	73	8		8	0.11		AP3M2	46	4		4	0.0869565
SNX6	24		1	1	0.0416667		FBXO32	36	1		1	0.0277778			PDLIM3	138	15		15	0.11		KCNJ14	46		4	4	0.0869565
SRP19	24		1	1	0.0416667		NUP160	36		1	1	0.0277778			WDR76	37	2	2	4	0.11		PSMC1P	23		2	2	0.0869565
SRPRB	24		1	1	0.0416667		RRP1B	73		2	2	0.0273973			HDAC5	37	4		4	0.11		C22orf23	23		2	2	0.0869565
MARK3	49		2	2	0.0408163		ENOSF1	74		2	2	0.027027			CHID1	37	4		4	0.11		ESCO1	23	2		2	0.0869565
SNAI2	49		2	2	0.0408163		ST3GAL1	37	1		1	0.027027			CHD1L	37	4		4	0.11		PCMTD1	23		2	2	0.0869565
STK25	49	2		2	0.0408163		UBE2R2	37	1		1	0.027027			COMT	37	4		4	0.11		PPM1H	23		2	2	0.0869565
CXXC5	74	2	1	3	0.0405405		SPTAN1	37	1		1	0.027027			BCAT1	278	30		30	0.11		UBA6	23		2	2	0.0869565
SDC2	99	4		4	0.040404		AMMECR1	37	1		1	0.027027			MCFD2	260	28		28	0.11		ASB6	104	9		9	0.0865385
TMEM30A	50	2		2	0.04		FADS2	37		1	1	0.027027			EWSR1	56	5	1	6	0.11		NT5C2	58	4	1	5	0.0862069
PURA	25	1		1	0.04	yes	XBP1	37		1	1	0.027027			PLAGL2	28	3		3	0.11		EIF4G1	814	70		70	0.0859951
CAMTA1	25	1		1	0.04		UBP1	112	3		3	0.0267857			DUT	28	3		3	0.11		TNPO2	70	6		6	0.0857143
COPS2	25	1		1	0.04		CTGF	75	2		2	0.0266667			SPOCD1	28	3		3	0.11		C22orf28	35		3	3	0.0857143
KIAA0391	25	1		1	0.04		HEATR1	38	1		1	0.0263158			ZNF281	28	3		3	0.11		THOC5	47	4		4	0.0851064
MGEA5	25	1		1	0.04		MAPK1	38	1		1	0.0263158			TGOLN2	113	12		12	0.11		BID	259	21	1	22	0.0849421
NNT	25	1		1	0.04		TGS1	38	1		1	0.0263158			UBE2D3	170	18		18	0.11		CDH13	142	8	4	12	0.084507
PTPRA	25	1		1	0.04		EIF3H	38	1		1	0.0263158			GSK3B	57	6		6	0.11		ENC1	263	21	1	22	0.0836502
UBAC2	25	1		1	0.04		PLCXD1	38	1		1	0.0263158			OBSL1	57	6		6	0.11		CDV3	359	30		30	0.0835655
VPS29	25	1		1	0.04		UBLCP1	38	1		1	0.0263158			MLLT11	38	4		4	0.11		RPLP0-like	180		15	15	0.0833333
WEE1	25		1	1	0.04		BCL9	38		1	1	0.0263158			POLM	38	4		4	0.11		CADPS	72	6		6	0.0833333
ZMYND8	25	1		1	0.04		PALM2	38		1	1	0.0263158			ST7	19		2	2	0.11		MEX3A	60	5		5	0.0833333
ENOSF1	102	4		4	0.0392157		SERPINE1	192	5		5	0.0260417			FBXW4	19	2		2	0.11		ARMC9	36		3	3	0.0833333
MDH2	51	2		2	0.0392157		CGGBP1	77	1	1	2	0.025974			ARHGAP23	19	2		2	0.11		ZBTB34	36	3		3	0.0833333
TIMM23	51	2		2	0.0392157		CAPN1	39	1		1	0.025641			HDHD1A	19		2	2	0.11		ZXDB	24	2		2	0.0833333	yes
TSN	52	2		2	0.0384615		BUD13	39	1		1	0.025641			NIN	19	2		2	0.11		GNAL	24	2		2	0.0833333
AFG3L2	26		1	1	0.0384615		GOLGA3	39	1		1	0.025641			LRRC14	19	2		2	0.11		HIBADH	24	2		2	0.0833333
DUSP1	26	1		1	0.0384615		PTPN21	39	1		1	0.025641			IARS	172	18		18	0.1		NFATC2	24		2	2	0.0833333
IER2	26	1		1	0.0384615		CTCF	39	1		1	0.025641			HM13	230	24		24	0.1		BRD7P2	24		2	2	0.0833333
KLF3	26	1		1	0.0384615		ALDH3A2	39	1		1	0.025641			SUMF2	96	10		10	0.1		KIAA0157	24		2	2	0.0833333
PSMB5	26	1		1	0.0384615		METAP1	39	1		1	0.025641			RBM22	106	11		11	0.1		KIAA1737	24	2		2	0.0833333
RRP1B	26	1		1	0.0384615		SETD7	39	1		1	0.025641			BIRC2	116	12		12	0.1		TCP11L2	24	2		2	0.0833333
ZFAND1	26	1		1	0.0384615		GRAMD1B	39		1	1	0.025641			H6PD	58	6		6	0.1		PDF	12	1		1	0.0833333
ZNF800	26	1		1	0.0384615		DUSP6	119	3		3	0.0252101			KIAA1841	29	2	1	3	0.1		A1BG	12		1	1	0.0833333
ZAK	79	3		3	0.0379747		PPP1CB	119	2	1	3	0.0252101			GNPTAB	39	4		4	0.1		LYST	12		1	1	0.0833333
PRDX1	53	2		2	0.0377358		PRDM2	40	1		1	0.025			SRC	39	4		4	0.1		MYLIP	12	1		1	0.0833333
CHRNA5	53	2		2	0.0377358		CSNK2A1	40	1		1	0.025			ARHGAP11A	39	4		4	0.1		PRKAR2B	12	1		1	0.0833333
MEX3C	53	2		2	0.0377358		SF1	82	2		2	0.0243902			MAPK14	39	4		4	0.1		TTC14	12	1		1	0.0833333
GLIPR1	53	2		2	0.0377358		NCOA1	82		2	2	0.0243902			MED21	39	4		4	0.1		SCRN1	313	26		26	0.0830671
MLPH	54	2		2	0.037037		PARP4	41	1		1	0.0243902			MRLC2	245		25	25	0.1		PRDX1	181	15		15	0.0828729
PNMA1	27	1		1	0.037037	yes	CHRNA5	41	1		1	0.0243902			C16orf72	147	1	14	15	0.1		LTBP4	181	15		15	0.0828729
GLCCI1	27		1	1	0.037037		STAMBP	41	1		1	0.0243902			EMB	49	1	4	5	0.1		ALDOA	486	40		40	0.0823045
APOBEC3C	27	1		1	0.037037		BBX	41	1		1	0.0243902			TGFBR2	158	16		16	0.1		KLC1	377	27	4	31	0.0822281
EDEM1	27	1		1	0.037037		ILF2	41		1	1	0.0243902			MAP3K7	79	8		8	0.1		ADD3	146	12		12	0.0821918
EZR	27	1		1	0.037037		ILK	41		1	1	0.0243902			SPP1	100	10		10	0.1		NDE1	61	4	1	5	0.0819672
IER3IP1	27	1		1	0.037037		FAM65A	84	2		2	0.0238095			AK3	100	10		10	0.1		USP48	61	4	1	5	0.0819672
KIAA1430	27	1		1	0.037037		PURA	42	1		1	0.0238095	yes		GAPDHL10	70		7	7	0.1		CPVL	49	2	2	4	0.0816327
SCLY	27	1		1	0.037037		FBXO42	42	1		1	0.0238095			KIAA1429	60	6		6	0.1		PC-3	49		4	4	0.0816327
SOCS5	27		1	1	0.037037		SERINC2	42	1		1	0.0238095			MBD2	40	4		4	0.1		FAM20C	49	4		4	0.0816327
YARS	27	1		1	0.037037		FNDC3A	42	1		1	0.0238095			HISPPD1	30		3	3	0.1		ATP5J	184	15		15	0.0815217
ZNF365	27	1		1	0.037037		APPBP2	42	1		1	0.0238095			BAZ1B	30	2	1	3	0.1		MLLT11	37	1	2	3	0.0810811
PLK1	163	6		6	0.0368098		TCF3	42	1		1	0.0238095			CLU	30	3		3	0.1		NRG1	136	11		11	0.0808824
HIST2H2AA4	55	2		2	0.0363636	yes	PPP1R2	42	1		1	0.0238095			MST4	30	3		3	0.1		PPA2	112	8	1	9	0.0803571
HIST2H2AA3	55	2		2	0.0363636	yes	FAM46A	42	1		1	0.0238095			SRI	20		2	2	0.1		PSAP	1419	114		114	0.0803383
MRPS6	55	2		2	0.0363636		HNRPLL	42		1	1	0.0238095			HTR2C	20		2	2	0.1		RBBP6	162	13		13	0.0802469
PTRF	56	2		2	0.0357143		MAEA	42		1	1	0.0238095			CDS2	20	2		2	0.1		SEC24C	75	6		6	0.08
SERPINB1	56	1	1	2	0.0357143		CHCHD3	42		1	1	0.0238095			OTUB2	20	2		2	0.1		KLHL9	50	4		4	0.08	yes
SLC4A7	28	1		1	0.0357143		PWWP2A	85	2		2	0.0235294			PNPLA3	20		2	2	0.1		PCSK5	50	4		4	0.08
CAV2	28	1		1	0.0357143		SOX4	129	3		3	0.0232558	yes		ZC3H7A	20	2		2	0.1		RAB11A	50	4		4	0.08
DHX30	28		1	1	0.0357143		SH3GLB1	43	1		1	0.0232558			UBXD7	20		2	2	0.1		RASSF1	25		2	2	0.08
EIF3A	28		1	1	0.0357143		UAP1	43	1		1	0.0232558			ABCC4	20	2		2	0.1		ALDH5A1	25	2		2	0.08
HS2ST1	28		1	1	0.0357143		FEM1B	43	1		1	0.0232558			DICER1	20		2	2	0.1		C1orf56	25		2	2	0.08
SRD5A3	28	1		1	0.0357143		GPATCH8	43	1		1	0.0232558			OXCT1	20		2	2	0.1		LSM12P	25		2	2	0.08
TMED5	28	1		1	0.0357143		FIP1L1	43	1		1	0.0232558			SOD2	20	2		2	0.1		SPR	25	2		2	0.08
ARCN1	85	3		3	0.0352941		UBE2W	43	1		1	0.0232558			ARL2	20	2		2	0.1		SNX3	113	8	1	9	0.079646
FADS1	57	2		2	0.0350877		MYO9B	132	3		3	0.0227273			POLQ	10		1	1	0.1		CSDE1	201	16		16	0.079602
OSBPL9	86	1	2	3	0.0348837		VCL	88	2		2	0.0227273			NDUFA4L2	10	1		1	0.1		LOC643446	178		14	14	0.0786517
RAB10	115	4		4	0.0347826		MAP1LC3B	44	1		1	0.0227273			SERINC5	10	1		1	0.1		STAMBP	89	7		7	0.0786517
DBI	58	2		2	0.0344828		STK35	44	1		1	0.0227273			CEP97	10		1	1	0.1		YAP1	446	35		35	0.0784753
PPA2	58	1	1	2	0.0344828		UBE2E2	44	1		1	0.0227273			GTF2H5	10	1		1	0.1		AMIGO2	51	4		4	0.0784314
PSMD2	58	2		2	0.0344828		SMARCA5	44	1		1	0.0227273			RING1	10	1		1	0.1		DDAH1	51	4		4	0.0784314
ARHGEF3	29	1		1	0.0344828		LRRC8A	44	1		1	0.0227273			SAP30	10	1		1	0.1		ZNF507	51	4		4	0.0784314
EMG1	29	1		1	0.0344828		EMB	44		1	1	0.0227273			C17orf63	10		1	1	0.1		PRNP	230	18		18	0.0782609
MTMR6	29	1		1	0.0344828		TMEM66	44		1	1	0.0227273			HNRPD	10		1	1	0.1		EHD1	193	15		15	0.0777202
ADIPOR2	29		1	1	0.0344828		IL13RA1	44		1	1	0.0227273			CITED1	10	1		1	0.1		RBM8B	103		8	8	0.0776699
ANKRD11	29	1		1	0.0344828		THRAP3	45	1		1	0.0222222			TMEM41A	10	1		1	0.1		NRD1	155	12		12	0.0774194
ARHGEF12	29	1		1	0.0344828		CNIH3	45	1		1	0.0222222			L3MBTL4	10	1		1	0.1		C11orf56	65		5	5	0.0769231
ECE1	29	1		1	0.0344828		MTCH2	45	1		1	0.0222222			S100A10	274	27		27	0.1		NCOA4	65	5		5	0.0769231
GGA2	29	1		1	0.0344828		PTPRS	45	1		1	0.0222222			SLC2A3	102	10		10	0.1		RQCD1	52	4		4	0.0769231
MAFF	29	1		1	0.0344828		RBM27	45	1		1	0.0222222			BTBD7	51	2	3	5	0.1		HIST2H2BE	26	2		2	0.0769231	yes
SLC30A6	29	1		1	0.0344828		RBPJ	45		1	1	0.0222222			DSTN	225	22		22	0.1		SOS2	26	2		2	0.0769231
SNX7	29	1		1	0.0344828		SERPINB6	45		1	1	0.0222222			ACO1	41	4		4	0.1		USE1	26	2		2	0.0769231
ZNF259	176	6		6	0.0340909		WNK1	137	3		3	0.0218978			SMG6	41	4		4	0.1		FSTL3	26	2		2	0.0769231
ARL4C	59	2		2	0.0338983	yes	C19orf43	138	3		3	0.0217391			STRA13	62	6		6	0.1		HADH	26	2		2	0.0769231
DAZAP2	120	2	2	4	0.0333333		MEF2A	92		2	2	0.0217391			FRAP1	52		5	5	0.1		HEBP1	26		2	2	0.0769231
FZD6	90	1	2	3	0.0333333		RBM15B	46	1		1	0.0217391	yes		IFNAR1	73	7		7	0.1		MEMO1	26	2		2	0.0769231
MAPK6	60	2		2	0.0333333		CCNL2	46	1		1	0.0217391			CLDN11	63	6		6	0.1		PLXNA4	26		2	2	0.0769231
SRRM2	30	1		1	0.0333333		MED1	46	1		1	0.0217391			GNB5	42	4		4	0.1		TMEM60	26		2	2	0.0769231
CACYBP	30	1		1	0.0333333		CDR2L	46	1		1	0.0217391			CCNT1	42	4		4	0.1		LOC730138	13		1	1	0.0769231
DDX24	30	1		1	0.0333333		CRKL	46	1		1	0.0217391			LUZP1	42	4		4	0.1		ANUBL1	13		1	1	0.0769231
LSM1	30	1		1	0.0333333		NIPSNAP1	46	1		1	0.0217391			GSG2	21	2		2	0.1	yes	C14orf143	13		1	1	0.0769231
MFAP3	30	1		1	0.0333333		TFRC	46	1		1	0.0217391			LOC646949	21		2	2	0.1		FZD4	13		1	1	0.0769231
PAIP2	30	1		1	0.0333333		SPRY4	46	1		1	0.0217391			EYA4	21		2	2	0.1		LOC402359	13		1	1	0.0769231
DAD1	62	2		2	0.0322581		KLHDC5	46		1	1	0.0217391			TPST1	21	2		2	0.1		LOC646609	13		1	1	0.0769231
MRPL42	62	2		2	0.0322581		REEP3	46		1	1	0.0217391			TBCA	21		2	2	0.1		NDUFB6	13		1	1	0.0769231
IFNAR1	31	1		1	0.0322581		QSER1	47	1		1	0.0212766			ZNF689	21		2	2	0.1		RDH14	13	1		1	0.0769231
SCNM1	31	1		1	0.0322581		GTF3A	47	1		1	0.0212766			LOC645870	21		2	2	0.1		SCRN2	13		1	1	0.0769231
ARFGEF1	31	1		1	0.0322581		DTX3L	47	1		1	0.0212766			RBM17	21		2	2	0.1		ZNF791	13	1		1	0.0769231
ASNA1	31	1		1	0.0322581		PLOD2	47	1		1	0.0212766			PANX1	21	2		2	0.1		GM2A	92	7		7	0.076087
CLDN11	31	1		1	0.0322581		LGALS1	47	1		1	0.0212766			LPXN	21	2		2	0.1		XPR1	79	6		6	0.0759494
CUL3	31	1		1	0.0322581		APOBEC3C	47	1		1	0.0212766			NIPA2	190	18		18	0.09		JTB	119	9		9	0.0756303
EIF3B	31		1	1	0.0322581		TBC1D10B	47		1	1	0.0212766			PLEKHB2	138	13		13	0.09		PIK3R1	53	4		4	0.0754717
GLI3	31		1	1	0.0322581		CSNK1D	190	2	2	4	0.0210526			ANTXR2	96	9		9	0.09		MGAT1	133	10		10	0.075188
ITCH	31		1	1	0.0322581		EMP1	191	4		4	0.0209424			WBP11	64	6		6	0.09		SHC4	40	3		3	0.075
KLHL5	31	1		1	0.0322581		TANC2	48	1		1	0.0208333			TFDP2	64	6		6	0.09		CCNY	189	10	4	14	0.0740741
LDHB	31		1	1	0.0322581		MEF2D	48	1		1	0.0208333			DPAGT1	32	3		3	0.09		CLEC16A	108	8		8	0.0740741
LMNB1	31	1		1	0.0322581		XPR1	48	1		1	0.0208333			AMMECR1	32	3		3	0.09		SLC35C1	81	6		6	0.0740741
LPHN2	31	1		1	0.0322581		TMPO	48		1	1	0.0208333			U2AF1	32	3		3	0.09		RPL39P3	54		4	4	0.0740741
MAP4K4	31	1		1	0.0322581		CHST11	48		1	1	0.0208333			C1orf43	419	39		39	0.09		NHEDC2	54		4	4	0.0740741
NAB1	31	1		1	0.0322581		USP42	48		1	1	0.0208333			FAM46A	43	4		4	0.09		NIP7	54	4		4	0.0740741
UBQLN1	31		1	1	0.0322581		FAM49B	48		1	1	0.0208333			MKRN2	43	4		4	0.09		CDC20P	27		2	2	0.0740741
YY1	157	5		5	0.0318471		EFHD2	243	5		5	0.0205761			TNFAIP8L1	43	4		4	0.09		CDC2L1	27		2	2	0.0740741
MLL	63		2	2	0.031746		SGPL1	49	1		1	0.0204082			TMCO1	43	4		4	0.09		LYRM1	27		2	2	0.0740741
S100A2	63	1	1	2	0.031746		STAT1	49	1		1	0.0204082			WNK1	43	4		4	0.09		PAQR7	27	2		2	0.0740741
SLC38A1	63	2		2	0.031746		DDX3X	49	1		1	0.0204082			MPG	65	6		6	0.09		LBR	82	6		6	0.0731707
ATP5J	287	7	2	9	0.0313589		SBF2	49		1	1	0.0204082			WWTR1	470	43		43	0.09		PCNP	82	4	2	6	0.0731707
TXNRD1	64	1	1	2	0.03125		RDBP	49		1	1	0.0204082			NSUN4	88	8		8	0.09		TMEM38B	41		3	3	0.0731707
GATAD1	32	1		1	0.03125		HMGA2	99	1	1	2	0.020202			AURKAIP1	66	6		6	0.09		FLT1	275	20		20	0.0727273
UNG	32	1		1	0.03125		ROBO1	149	3		3	0.0201342			HOXA10	44	4		4	0.09		ANP32A	55	2	2	4	0.0727273
CPT1A	32	1		1	0.03125		CBX6	50	1		1	0.02			P4HA1	44	4		4	0.09		SBNO1	55	4		4	0.0727273
NDRG3	32	1		1	0.03125		SLC25A6	50	1		1	0.02			SACS	44	4		4	0.09		C8orf53	55		4	4	0.0727273
CDH6	65	2		2	0.0307692		SCARNA2	101	2		2	0.019802			TROAP	33	3		3	0.09		CTSB	1307	95		95	0.0726855
SH2B3	99	3		3	0.030303		TRHDE	102	2		2	0.0196078			HTR7	33	3		3	0.09		ZFP91	138	10		10	0.0724638
TMPO	66	2		2	0.030303		ADM	51	1		1	0.0196078			C18orf32	22	2		2	0.09		INSIG1	221	16		16	0.0723982
SCOC	33		1	1	0.030303		ETV6	51	1		1	0.0196078			SMPDL3A	22	2		2	0.09		RPL30	456	31	2	33	0.0723684
C16orf45	33	1		1	0.030303		ZNF664	51	1		1	0.0196078			KLF9	22		2	2	0.09		PPP1R10	111	8		8	0.0720721
C3orf67	33		1	1	0.030303		GOSR1	51	1		1	0.0196078			DPYSL4	22	2		2	0.09		USP39	583	42		42	0.0720412
EXOSC2	33		1	1	0.030303		SLC9A3R1	51	1		1	0.0196078			BNIP2	22		2	2	0.09		DICER1	112	8		8	0.0714286
HEXB	33	1		1	0.030303		CPE	51	1		1	0.0196078			PNMA2	22	2		2	0.09		ZMAT3	84	6		6	0.0714286
BSG	101	3		3	0.029703		MCC	51	1		1	0.0196078			LOC493869	22		2	2	0.09		C11orf61	56		4	4	0.0714286
MRPL47	101	3		3	0.029703		ZC3HAV1L	51	1		1	0.0196078			JHDM1D	22	2		2	0.09		RBM12	56	4		4	0.0714286
ITGA6	102		3	3	0.0294118		USP48	51		1	1	0.0196078			SS18L1	22	2		2	0.09		ZNF12	56	4		4	0.0714286
CALU	102	3		3	0.0294118		ANLN	51		1	1	0.0196078			PODXL	22	2		2	0.09		TMEM117	42		3	3	0.0714286
IFT57	68	1	1	2	0.0294118		PCDHGC3	103	2		2	0.0194175	yes		ARHGEF18	22	2		2	0.09		LOC644063	28		2	2	0.0714286
TIAM1	34	1		1	0.0294118		GNG12	208	4		4	0.0192308			FBXO5	22	2		2	0.09		EGLN2	28	2		2	0.0714286
C16orf58	34	1		1	0.0294118		SPIRE1	52	1		1	0.0192308			THUMPD3	22	2		2	0.09		FAM32A	28	2		2	0.0714286
EHD4	34	1		1	0.0294118		SP100	52	1		1	0.0192308			RND3	22	2		2	0.09		FAM73B	28		2	2	0.0714286
FBXO38	34		1	1	0.0294118		TUG1	52	1		1	0.0192308			KBTBD6	11	1		1	0.09	yes	MPHOSPH9	28	2		2	0.0714286
PITPNB	34	1		1	0.0294118		RIC8A	52	1		1	0.0192308			PNRC2	11	1		1	0.09		PHF16	28		2	2	0.0714286
PPAP2C	34	1		1	0.0294118		TGOLN2	157	3		3	0.0191083			ZNF193	11		1	1	0.09		TMEM14B	28		2	2	0.0714286
PPM1G	34	1		1	0.0294118		YWHAG	105	2		2	0.0190476			OR51E2	11	1		1	0.09		TNS1	28	2		2	0.0714286
SMURF2	34	1		1	0.0294118		UBA2	159	3		3	0.0188679			C19orf54	11	1		1	0.09		GALK1	14		1	1	0.0714286
TM9SF3	34	1		1	0.0294118		BTG1	106	2		2	0.0188679			PTPRD	11		1	1	0.09		DUSP12	14	1		1	0.0714286
TMBIM4	34	1		1	0.0294118		PFN1	106	2		2	0.0188679			LSM8	11		1	1	0.09		LOC728553	14		1	1	0.0714286
UNK	34		1	1	0.0294118		GATAD2B	53	1		1	0.0188679			C2orf4P	11		1	1	0.09		ACTR3B	14		1	1	0.0714286
BZW2	69	2		2	0.0289855		CLASP2	53	1		1	0.0188679			TAX1BP3	67	6		6	0.09		ASTN2	14		1	1	0.0714286
LARP6	69	2		2	0.0289855		KIAA1715	53		1	1	0.0188679			PLP2	123	11		11	0.09		BEAN	14		1	1	0.0714286
HMGA1	279	8		8	0.0286738		FNTA	53		1	1	0.0188679			RELN	45	4		4	0.09		CBR4	14		1	1	0.0714286
TRRAP	35	1		1	0.0285714		TPT1	161	3		3	0.0186335			SRP19	45	4		4	0.09		HIVEP1	14		1	1	0.0714286
NPAS2	35		1	1	0.0285714		GNPNAT1	54	1		1	0.0185185			ANKRD11	102	6	3	9	0.09		NTNG1	14		1	1	0.0714286
PUS7	35	1		1	0.0285714		LARP6	54	1		1	0.0185185			OCIAD1	68	6		6	0.09		PCDH18	14	1		1	0.0714286
RAB21	35	1		1	0.0285714		ANKRD17	54	1		1	0.0185185			MALT1	68	6		6	0.09		PLEKHF1	14	1		1	0.0714286
RBM22	35	1		1	0.0285714		VPS13C	54		1	1	0.0185185			SLC6A6	68	6		6	0.09		PRRT3	14	1		1	0.0714286
RNF149	35	1		1	0.0285714		C6orf62	54		1	1	0.0185185			CLDN12	34	3		3	0.09		TMEM164	14		1	1	0.0714286
TRIO	35		1	1	0.0285714		ANPEP	54		1	1	0.0185185			LIN7C	91	8		8	0.09		HSPA8	1066	76		76	0.0712946
CASC4	71	2		2	0.028169		BMI1	109	2		2	0.0183486			PDK1	447	39		39	0.09		NCOA3	169	12		12	0.0710059
HMGA2	71	1	1	2	0.028169		SLC39A14	110	2		2	0.0181818			FAM44B	69		6	6	0.09		TCF12	409	29		29	0.0709046
CCDC90B	36		1	1	0.0277778		ITPR3	110	2		2	0.0181818			TCEAL1	69	6		6	0.09		ITGA2	536	36	2	38	0.0708955
NECAP2	36	1		1	0.0277778		JUND	55	1		1	0.0181818	yes		ITGAV	69	6		6	0.09		SLC12A6	255	18		18	0.0705882
SLC9A3R1	36	1		1	0.0277778		PPRC1	55	1		1	0.0181818			CTDSPL2	46	4		4	0.09		SLC5A3	313	21	1	22	0.0702875
UAP1	36	1		1	0.0277778		CHSY1	55	1		1	0.0181818			GTF2E2	46	4		4	0.09		ATXN7	171	12		12	0.0701754
USP33	36	1		1	0.0277778		PPM1G	55	1		1	0.0181818			HMGCS1	46	4		4	0.09		SNX21	171	12		12	0.0701754
NIPA2	109	3		3	0.0275229		TNFRSF21	55	1		1	0.0181818			PTEN	46	4		4	0.09		UAP1	57	4		4	0.0701754
NSFL1C	37		1	1	0.027027		OAF	55		1	1	0.0181818			BRWD1	46	4		4	0.09		EYA2	57		4	4	0.0701754
ACOT7	37	1		1	0.027027		TTLL12	55		1	1	0.0181818			HSP90AA2	23		2	2	0.09		PTGES3	172	12		12	0.0697674
CADM1	37		1	1	0.027027		AFF1	55		1	1	0.0181818			MAP3K7IP1	23		2	2	0.09		PSPH	43	3		3	0.0697674
NBN	37	1		1	0.027027		MTDH	280	5		5	0.0178571			C14orf1	23	2		2	0.09		ISG20L2	43	3		3	0.0697674
PDE4D	37	1		1	0.027027		RERE	112	2		2	0.0178571			PIGU	23		2	2	0.09		KIAA0406	43		3	3	0.0697674
PMS1	37		1	1	0.027027		GLUL	56	1		1	0.0178571			MRPS5	23	2		2	0.09		MRPL34	43	3		3	0.0697674
RANBP1	37	1		1	0.027027		PTPRA	56	1		1	0.0178571			COQ2	23	2		2	0.09		ESRRA	43	3		3	0.0697674
RNF139	37	1		1	0.027027		CLIC4	337	6		6	0.0178042			KIAA0562	23		2	2	0.09		MRPS34	72	5		5	0.0694444
ATP5G3	152	3	1	4	0.0263158		TERF2	57	1		1	0.0175439			ZDBF2	23	2		2	0.09		PPP1CB	145	10		10	0.0689655
RPN1	114	3		3	0.0263158		PRPF4B	57	1		1	0.0175439			NT5DC3	23	2		2	0.09		ARSB	87	6		6	0.0689655
RPS17	114	3		3	0.0263158		ANTXR2	57	1		1	0.0175439			FAM40A	23		2	2	0.09		RAD50	58	4		4	0.0689655
RRM2	76	2		2	0.0263158		COL1A1	57		1	1	0.0175439			CNBP	301	24	2	26	0.09		PRPS2	58	4		4	0.0689655
FAHD1	38		1	1	0.0263158	yes	SKI	115	2		2	0.0173913			HDLBP	302	24	2	26	0.09		SH3BP2	58	4		4	0.0689655
UTP11L	38	1		1	0.0263158		UBL3	58	1		1	0.0172414			EHBP1	93	8		8	0.09		NDC80	29	2		2	0.0689655
VPS37B	38	1		1	0.0263158		ZNF609	58	1		1	0.0172414			DYRK2	70	6		6	0.09		PHIP	29	2		2	0.0689655
CRIPT	38	1		1	0.0263158		DNAJC5	58	1		1	0.0172414			UTP18	35	3		3	0.09		C9orf150	29		2	2	0.0689655
RALBP1	38	1		1	0.0263158		TCP1	58	1		1	0.0172414			STAT3	82	6	1	7	0.09		LONRF3	29	2		2	0.0689655
RPL24	38	1		1	0.0263158		HNRNPA2B1	58	1		1	0.0172414			KDELR3	47	4		4	0.09		MRFAP1L1	29	2		2	0.0689655
SERPINH1	38	1		1	0.0263158		EIF2AK4	58		1	1	0.0172414			RORA	47	4		4	0.09		MTMR9	29		2	2	0.0689655
TMED9	38	1		1	0.0263158		ZNF354A	58		1	1	0.0172414			C18orf25	71	6		6	0.08		PGM2L1	29	2		2	0.0689655
TMEM41B	38	1		1	0.0263158		IDS	175	3		3	0.0171429			ATP5A1	154	13		13	0.08		SSNA1	29	2		2	0.0689655
PPP1R2	77	2		2	0.025974		NDUFC2	59	1		1	0.0169492			ZFAND5	962	81		81	0.08		SYNCRIP	102	7		7	0.0686275
TMED7	270	7		7	0.0259259		TXNRD1	59	1		1	0.0169492			ADD3	202	16	1	17	0.08		FOXM1	219	15		15	0.0684932
CHMP1B	39	1		1	0.025641	yes	USP34	59	1		1	0.0169492			EIF4G2	1000	84		84	0.08		HARS	73	4	1	5	0.0684932
ACTN4	39		1	1	0.025641		PCNX	59		1	1	0.0169492			ITGA6	155	10	3	13	0.08		DEPDC1B	88	6		6	0.0681818
NCOR1	39	1		1	0.025641		YEATS2	120	2		2	0.0166667			RHOC	251	21		21	0.08		LRPAP1	44	1	2	3	0.0681818
GALNT1	39	1		1	0.025641		AKT3	60	1		1	0.0166667			UBC	72	5	1	6	0.08		PPARGC1B	44	3		3	0.0681818
HADHA	39		1	1	0.025641		GSPT1	60	1		1	0.0166667			GLB1	72	6		6	0.08		ZNF281	44	3		3	0.0681818
VAC14	39	1		1	0.025641		ABCE1	60	1		1	0.0166667			SYPL1	48	4		4	0.08		SH3GLB1	118	8		8	0.0677966
ANXA2	664	17		17	0.0256024		C9orf41	60	1		1	0.0166667			LOC728553	36		3	3	0.08		MRPL43	59	4		4	0.0677966
CD47	118	2	1	3	0.0254237		HTRA1	60		1	1	0.0166667			GOLGA3	36	2	1	3	0.08		SC4MOL	59		4	4	0.0677966
BMPR2	40		1	1	0.025		RHOB	122	2		2	0.0163934	yes		FAM29A	36		3	3	0.08		BTBD9	59	4		4	0.0677966
FOXK2	40		1	1	0.025		KARS	61	1		1	0.0163934			ZSWIM1	24	2		2	0.08		DIS3L	59	4		4	0.0677966
RNF130	40	1		1	0.025		GBAS	61	1		1	0.0163934			SVIP	24	2		2	0.08		ZYX	59	4		4	0.0677966
SLC2A3	40	1		1	0.025		PTAR1	61	1		1	0.0163934			DDR2	24		2	2	0.08		LAMP2	133	9		9	0.0676692
UBL3	40	1		1	0.025		ATP1B3	62	1		1	0.016129			FARS2	24		2	2	0.08		FERMT2	148	10		10	0.0675676
ARF4	205	5		5	0.0243902		CTNNAL1	62	1		1	0.016129			OTUD7B	24		2	2	0.08		EML1	74	4	1	5	0.0675676
STC1	82	2		2	0.0243902		TRIM33	63	1		1	0.015873			NR2C1	24		2	2	0.08		NR1D2	89	6		6	0.0674157
SOX4	41	1		1	0.0243902	yes	AHNAK	63	1		1	0.015873			MRPS21	24	2		2	0.08		CCNG1	89	6		6	0.0674157
FAU	41	1		1	0.0243902		ALDOA	63	1		1	0.015873			SUV420H1	24	2		2	0.08		PTPN12	282	18	1	19	0.0673759
CALM3	41	1		1	0.0243902		SUSD5	63	1		1	0.015873			BECN1	24	2		2	0.08		ZFP64	134	8	1	9	0.0671642
FEM1B	41	1		1	0.0243902		PTP4A1	63	1		1	0.015873			SOCS4	24	2		2	0.08		ATP5G3	150	6	4	10	0.0666667
ISOC1	41	1		1	0.0243902		VEGFA	253	4		4	0.0158103			CUL4B	24	2		2	0.08		OPA1	120	8		8	0.0666667
TOB2	41	1		1	0.0243902		NCKAP1	190	3		3	0.0157895			NDUFA7	12	1		1	0.08		PREPL	105	7		7	0.0666667
SCARNA2	124	3		3	0.0241935		SFPQ	127	2		2	0.015748			ZCCHC8	12	1		1	0.08		RBBP4	90	6		6	0.0666667
CYC1	83	1	1	2	0.0240964		TOB2	64	1		1	0.015625			ZNF704	12		1	1	0.08		GPD2	60	4		4	0.0666667
RTN4	126	3		3	0.0238095		SH3PXD2B	64	1		1	0.015625			LSAMP	12		1	1	0.08		PCYOX1L	60	4		4	0.0666667
PRNP	84	2		2	0.0238095		GNAQ	64	1		1	0.015625			AGPAT4	12	1		1	0.08		HLA-B	45	3		3	0.0666667
PDIA6	42		1	1	0.0238095		MLLT6	64		1	1	0.015625			LOC646609	12		1	1	0.08		DNAJC1	30	2		2	0.0666667
EIF4EBP1	42	1		1	0.0238095		TMEM51	193	3		3	0.015544			TXNDC17	12		1	1	0.08		SLFN5	30	2		2	0.0666667
SREBF2	42		1	1	0.0238095		MTA2	65	1		1	0.0153846			HSCB	12	1		1	0.08		RANBP9	30	2		2	0.0666667
RHOB	85	2		2	0.0235294	yes	STK10	65	1		1	0.0153846			SPCS2	12	1		1	0.08		RBM4B	30		2	2	0.0666667
ILF3	85	2		2	0.0235294		DSG2	65	1		1	0.0153846			NPAL2	12		1	1	0.08		ZNF692	30		2	2	0.0666667
SLC5A3	86	2		2	0.0232558		ABHD2	196	2	1	3	0.0153061			DCLRE1C	12		1	1	0.08		UBE2E4P	15		1	1	0.0666667
ARL6IP1	43	1		1	0.0232558		SON	132	2		2	0.0151515			DGCR14	12	1		1	0.08		ANKMY2	15	1		1	0.0666667
INSIG1	43	1		1	0.0232558		EIF3B	66	1		1	0.0151515			C19orf52	12	1		1	0.08		CDH24	15		1	1	0.0666667
PTPRG	43		1	1	0.0232558		SGTA	66		1	1	0.0151515			CYP20A1	12		1	1	0.08		CISD1	15	1		1	0.0666667
STMN1	43	1		1	0.0232558		ASCC2	66		1	1	0.0151515			C7orf58	12		1	1	0.08		GLOD4	15		1	1	0.0666667
TNKS2	43	1		1	0.0232558		METTL9	67	1		1	0.0149254			SERTAD1	12	1		1	0.08		KIAA1600	15		1	1	0.0666667
UBE3A	43	1		1	0.0232558		SRCAP	67	1		1	0.0149254			SLC25A36	145	12		12	0.08		LIN54	15	1		1	0.0666667
KARS	87	2		2	0.0229885		PTCD3	67	1		1	0.0149254			LYPLA1	582	47	1	48	0.08		MANBA	15	1		1	0.0666667
SNX3	176	4		4	0.0227273		ICK	67	1		1	0.0149254			SFRS2IP	73		6	6	0.08		PLA2G12A	15	1		1	0.0666667
HNRNPA1	88	2		2	0.0227273		PDGFRA	67		1	1	0.0149254			GPR107	110	9		9	0.08		REEP6	15	1		1	0.0666667
LGALS3	88	2		2	0.0227273		HNRNPU	135	2		2	0.0148148			DNAJC15	49	2	2	4	0.08		SHANK1	15		1	1	0.0666667
PKIA	88	1	1	2	0.0227273		RPS24	68	1		1	0.0147059			GTF3C3	49	4		4	0.08		SPATA21	15		1	1	0.0666667
TCEB3	88	2		2	0.0227273		ADD3	68	1		1	0.0147059			ETV1	49	4		4	0.08		ZNF490	15	1		1	0.0666667
ENPP1	44		1	1	0.0227273		ZNF395	68	1		1	0.0147059			AKAP12	123	10		10	0.08		LDLR	226	15		15	0.0663717
FKBP9	44	1		1	0.0227273		HIVEP3	68		1	1	0.0147059			DEDD	74	6		6	0.08		SERINC2	151	10		10	0.0662252
MEF2A	44	1		1	0.0227273		HMGB1	68		1	1	0.0147059			NARG1	37		3	3	0.08		AHCYL1	303	20		20	0.0660066
PRPS2	44	1		1	0.0227273		KHDRBS1	205	3		3	0.0146341			COQ10B	37	3		3	0.08		C21orf33	91	6		6	0.0659341
RDX	44	1		1	0.0227273		SMG1	137	1	1	2	0.0145985			RNPEP	37	3		3	0.08		SMEK1	152	8	2	10	0.0657895
TNFRSF19	44	1		1	0.0227273		CNOT1	138	2		2	0.0144928			MLX	297	24		24	0.08		SLC35E2	61		4	4	0.0655738
OSBPL8	89	2		2	0.0224719		ITGAV	69	1		1	0.0144928			PIK3CD	99		8	8	0.08		SUV420H1	61	4		4	0.0655738
PSME3	180	4		4	0.0222222		RAI14	69	1		1	0.0144928			CEP57	187	15		15	0.08		VAV2	61	4		4	0.0655738
DEGS1	45		1	1	0.0222222		MED13L	69		1	1	0.0144928			YTHDF3	100	8		8	0.08		C4orf15	46		3	3	0.0652174
RRM1	45		1	1	0.0222222		USP1	70	1		1	0.0142857			CCDC45	50		4	4	0.08		ITPR1	46	3		3	0.0652174
CAPRIN2	46		1	1	0.0217391		PRPF38B	70	1		1	0.0142857			FOXF1	50	4		4	0.08		MANEAL	46	3		3	0.0652174
CNIH3	46	1		1	0.0217391		FRMD8	70	1		1	0.0142857			ZDHHC9	50	4		4	0.08		TFPI2	46	3		3	0.0652174
RASSF8	46		1	1	0.0217391		TRAM1	70	1		1	0.0142857			ZNF141	25		2	2	0.08		RAB5C	185	12		12	0.0648649
TUBB6	93	2		2	0.0215054		HMGA1	282	4		4	0.0141844			ATP5D	25	2		2	0.08		LIMA1	155	10		10	0.0645161
JUND	47	1		1	0.0212766	yes	NAP1L1	283	4		4	0.0141343			HMGB3	25	2		2	0.08		C11orf58	62	2	2	4	0.0645161
FAM129B	47		1	1	0.0212766		TSC22D1	213	3		3	0.0140845			ZBTB45	25	2		2	0.08		LOC644096	31		2	2	0.0645161
PPP2R2A	47	1		1	0.0212766		H1F0	71	1		1	0.0140845	yes		POP7	25	2		2	0.08		METTL5	31		2	2	0.0645161
RB1CC1	47	1		1	0.0212766		MLX	71	1		1	0.0140845			RARS2	25	2		2	0.08		PPARD	31		2	2	0.0645161
TBC1D1	47	1		1	0.0212766		PRKCA	71	1		1	0.0140845			CCDC3	25	2		2	0.08		RGS16	31	2		2	0.0645161
TTC19	47	1		1	0.0212766		FAM83D	71	1		1	0.0140845			HIBADH	25	2		2	0.08		RSF1	31	2		2	0.0645161
BCAT1	143	3		3	0.020979		GSK3B	71	1		1	0.0140845			LACTB2	25	2		2	0.08		WHDC1	31		2	2	0.0645161
PDLIM3	48	1		1	0.0208333		IGFBP7	71	1		1	0.0140845			STK35	25	2		2	0.08		GRK6	140	9		9	0.0642857
GPX7	48	1		1	0.0208333		DAP	71	1		1	0.0140845			C1orf163	25		2	2	0.08		PSIP1	109	5	2	7	0.0642202
MTA3	48		1	1	0.0208333		LMNB1	71	1		1	0.0140845			AMMECR1L	25	2		2	0.08		NF1	78	4	1	5	0.0641026
NSL1	48	1		1	0.0208333		THBS2	71		1	1	0.0140845			C1GALT1C1	25	2		2	0.08		CALU	188	12		12	0.0638298
TIAL1	48	1		1	0.0208333		LARP1	216		3	3	0.0138889			GPRC5C	25	2		2	0.08		BARD1	141	8	1	9	0.0638298
ZFAND5	530	11		11	0.0207547		MALT1	72	1		1	0.0138889			YTHDF2	76	6		6	0.08		PIP4K2A	94	6		6	0.0638298
NUP98	97	1	1	2	0.0206186		RAD21	72	1		1	0.0138889			CORO2B	38		3	3	0.08		PPIA	737	46	1	47	0.063772
IMP3	49	1		1	0.0204082	yes	HYOU1	146	1	1	2	0.0136986			CHIC2	38	3		3	0.08		FUT8	158	10		10	0.0632911
PTK2	49	1		1	0.0204082		PVR	73	1		1	0.0136986			RBBP6	38	3		3	0.08		BLCAP	158	10		10	0.0632911
TRHDE	49	1		1	0.0204082		PSMD1	73	1		1	0.0136986			BSG	460	36		36	0.08		NHP2L1	79	2	3	5	0.0632911
ARF6	49	1		1	0.0204082		PPP4R1	73	1		1	0.0136986			PRDM8	77	6		6	0.08		MGA	95	6		6	0.0631579
G3BP2	49	1		1	0.0204082		TACC1	73		1	1	0.0136986			PTK2	116	6	3	9	0.08		GOSR1	127	6	2	8	0.0629921
ITGB5	49	1		1	0.0204082		ACLY	73		1	1	0.0136986			LOC646195	400		31	31	0.08		PRPF40A	64	2	2	4	0.0625
BCAP29	50		1	1	0.02		GNS	74	1		1	0.0135135			TTC1	78	6		6	0.08		TMEM65	64		4	4	0.0625
FOXJ3	50	1		1	0.02		RPL17	74	1		1	0.0135135			PDZRN3	52	4		4	0.08		TULP3	64	4		4	0.0625
GPR107	50	1		1	0.02		FKBP9	74	1		1	0.0135135			AGXT2L2	52		4	4	0.08		C16orf35	48		3	3	0.0625
RPS8	151	3		3	0.0198675		RRM1	75	1		1	0.0133333			FANCI	39		3	3	0.08		DAK	48	1	2	3	0.0625
KIF5B	101	2		2	0.019802		NUSAP1	75	1		1	0.0133333			GALNT14	39	3		3	0.08		MRRF	48	3		3	0.0625
U2AF2	101	2		2	0.019802		PPP1R9B	75	1		1	0.0133333			CYP2R1	26		2	2	0.08		PAWR	48	3		3	0.0625
ATP6V0A2	51	1		1	0.0196078		HGS	75	1		1	0.0133333			SETD6	26		2	2	0.08		CENPT	32	2		2	0.0625
CD46	51	1		1	0.0196078		ACSL3	75	1		1	0.0133333			NEDD8	26	2		2	0.08		EYA4	32		2	2	0.0625
CSNK1E	51	1		1	0.0196078		CCDC50	75	1		1	0.0133333			RP9	26	2		2	0.08		MRPS5	32	2		2	0.0625
TMEM64	51	1		1	0.0196078		TMEM165	75	1		1	0.0133333			GNG5	26	2		2	0.08		SOX5	32		2	2	0.0625
SENP3	103	2		2	0.0194175		PJA2	75	1		1	0.0133333			ABCC5	26	2		2	0.08		BTBD6	32	2		2	0.0625
CAB39	52		1	1	0.0192308		CYB5B	76	1		1	0.0131579			NKRF	26	2		2	0.08		C10orf32	32	2		2	0.0625
LSG1	52		1	1	0.0192308		TGFB1	76	1		1	0.0131579			ZNF592	13	1		1	0.08		MLSTD1	32		2	2	0.0625
CDC42EP3	52	1		1	0.0192308		STK4	76	1		1	0.0131579			NLN	13		1	1	0.08		PDZD4	32	2		2	0.0625
ELAVL1	52		1	1	0.0192308		RPS20	76		1	1	0.0131579			PGBD1	13		1	1	0.08		PSMB6	32	2		2	0.0625
TOP1	52		1	1	0.0192308		UBE3C	76		1	1	0.0131579			UNC13B	13		1	1	0.08		MT2A	16	1		1	0.0625
UBE2W	52	1		1	0.0192308		FAM43A	77	1		1	0.012987	yes		BRSK1	13		1	1	0.08		CABP1	16		1	1	0.0625
DHX15	106	1	1	2	0.0188679		NID1	77	1		1	0.012987			EP400	13	1		1	0.08		DCUN1D3	16	1		1	0.0625
ACTR1A	53	1		1	0.0188679		TUFM	77	1		1	0.012987			EMR3	13		1	1	0.08		KIAA1383	16		1	1	0.0625
YWHAG	53	1		1	0.0188679		SFXN1	77		1	1	0.012987			MOAP1	13		1	1	0.08		TARBP2	16		1	1	0.0625
CTNNAL1	160	3		3	0.01875		ARF3	156	2		2	0.0128205			MAP2	13	1		1	0.08		WDR90	16		1	1	0.0625
FXR2	54		1	1	0.0185185		NRIP1	156	2		2	0.0128205			SERPINA3	13	1		1	0.08		ZNF333	16		1	1	0.0625
LRRC59	54	1		1	0.0185185		JUNB	78	1		1	0.0128205	yes		AP1G2	13		1	1	0.08		MYO5A	289	18		18	0.0622837
SDCCAG3	54	1		1	0.0185185		ZDHHC20	78	1		1	0.0128205			DOK6	13	1		1	0.08		C1orf198	339	21		21	0.0619469
TPMT	54	1		1	0.0185185		OSMR	78	1		1	0.0128205			PGM2L1	13		1	1	0.08		NRG2	81	5		5	0.0617284
SPCS3	217	4		4	0.0184332		ENC1	78	1		1	0.0128205			LEPROT	132	10		10	0.08		MCM7	146	9		9	0.0616438
PLAU	109	2		2	0.0183486		CNKSR3	78	1		1	0.0128205			TLK2	53	3	1	4	0.08		PCMTD2	65	2	2	4	0.0615385
RPL27A	219	4		4	0.0182648		BACH1	78		1	1	0.0128205			MET	146	10	1	11	0.08		SPECC1L	65	4		4	0.0615385
HSP90AB1	219	4		4	0.0182648		ANKH	391	4	1	5	0.0127877			CCNL2	146	10	1	11	0.08		DDX46	49	3		3	0.0612245
LAPTM4B	603	11		11	0.0182421		SETD5	157	1	1	2	0.0127389			UTP11L	93	5	2	7	0.08		CEP27	82		5	5	0.0609756
C1orf43	110	2		2	0.0181818		CADM1	79	1		1	0.0126582			GYG1	160	12		12	0.08		PMP22	197	12		12	0.0609137
CNOT3	55	1		1	0.0181818		WHSC1	79	1		1	0.0126582			SAPS3	120		9	9	0.08		ADRM1	362	20	2	22	0.0607735
LSM2	55	1		1	0.0181818		ZFAND5	556	7		7	0.0125899			TARS	80	6		6	0.08		ZNF664	165	10		10	0.0606061
MAP1B	55	1		1	0.0181818		LRRFIP1	159	1	1	2	0.0125786			NAPA	80	6		6	0.08		ATPAF1	132	8		8	0.0606061
PLEKHA2	55	1		1	0.0181818		PSMB2	80	1		1	0.0125			LASS6	40		3	3	0.08		FHL2	132	8		8	0.0606061
SF3B1	221	1	3	4	0.0180995		TSPAN9	80	1		1	0.0125			TRPS1	40	3		3	0.08		UBE2J2	132	8		8	0.0606061
ARL6IP6	56	1		1	0.0178571		ZFHX3	80	1		1	0.0125			TMEM66	134	10		10	0.07		MAD2L2	99	6		6	0.0606061
CTNNA1	56		1	1	0.0178571		HSBP1	80		1	1	0.0125			TPD52L2	296	22		22	0.07		TOR1AIP2	99	4	2	6	0.0606061
FLT1	56	1		1	0.0178571		AP2A1	81	1		1	0.0123457			ARMC10	162	12		12	0.07		LRIG3	66	2	2	4	0.0606061
KCTD20	56	1		1	0.0178571		HEY2	81	1		1	0.0123457			ZNF644	54	4		4	0.07		LASS5	33		2	2	0.0606061
UBE4A	56	1		1	0.0178571		SPIN1	81	1		1	0.0123457			CCNA1	54	4		4	0.07		LOC51057	33		2	2	0.0606061
DOCK7	57		1	1	0.0175439		EIF2S3	81	1		1	0.0123457			KIAA0391	54	4		4	0.07		LOC400120	33		2	2	0.0606061
TNFRSF10B	57	1		1	0.0175439		SLC25A3	491	6		6	0.01222			PIP4K2A	27	2		2	0.07		MTRR	33	2		2	0.0606061
UBAP2L	115	1	1	2	0.0173913		RPN1	82	1		1	0.0121951			HMG1L5	27		2	2	0.07		ESCO2	33	2		2	0.0606061
KLF10	115	2		2	0.0173913		PTDSS1	82	1		1	0.0121951			EPB41	27		2	2	0.07		PDHX	33		2	2	0.0606061
C5orf24	58	1		1	0.0172414		ARL8B	82	1		1	0.0121951			GNAL	27		2	2	0.07		RSU1	33	2		2	0.0606061
RIOK3	58	1		1	0.0172414		CAST	82		1	1	0.0121951			GNG10	27		2	2	0.07		UBE4A	199	12		12	0.0603015
SMARCD1	58	1		1	0.0172414		IGF2BP1	165	2		2	0.0121212			PDGFRB	27	2		2	0.07		TUBA1A	1099	66		66	0.0600546
SFRP1	352	6		6	0.0170455		NCL	166	2		2	0.0120482			RBM33	27	2		2	0.07		C11orf63	67	4		4	0.0597015
API5	59		1	1	0.0169492		NF2	84	1		1	0.0119048			YEATS4	27		2	2	0.07		UNC84A	84		5	5	0.0595238
CCNB1	59	1		1	0.0169492		TLE3	85	1		1	0.0117647			STAG1	27		2	2	0.07		COL13A1	101	6		6	0.0594059
MRPL30	59	1		1	0.0169492		SQLE	85	1		1	0.0117647			C12orf44	27	2		2	0.07		CLCN6	118	6	1	7	0.059322
USP25	59		1	1	0.0169492		MGAT4B	85	1		1	0.0117647			RPL39P3	190		14	14	0.07		MORF4L2	272	16		16	0.0588235
ADD1	60	1		1	0.0166667		RASGRF2	85		1	1	0.0117647			TUBA1A	3729	273		273	0.07		GYG1	102	6		6	0.0588235
HMGN4	60	1		1	0.0166667		SURF4	256	3		3	0.0117188			MCPH1	41	3		3	0.07		SMAD5	102	6		6	0.0588235
ILK	60		1	1	0.0166667		PLK1	171	2		2	0.0116959			SLC5A3	275	20		20	0.07		C17orf49	102	6		6	0.0588235
LRRC58	60	1		1	0.0166667		NRP1	86	1		1	0.0116279			DDX21	55	4		4	0.07		ZNF469	68	4		4	0.0588235
PRKDC	60	1		1	0.0166667		MGEA5	86	1		1	0.0116279			SCARB2	193	14		14	0.07		FAM126A	68	4		4	0.0588235
PTPLB	60		1	1	0.0166667		SH3PXD2A	86	1		1	0.0116279			ARPC4	138	8	2	10	0.07		MAPK8IP1	68	4		4	0.0588235
REEP3	60	1		1	0.0166667		MAGED1	86	1		1	0.0116279			CAMK2D	69		5	5	0.07		MUM1L1	68	4		4	0.0588235
ZDHHC3	60	1		1	0.0166667		COX7A2L	86		1	1	0.0116279			ARL6IP1	69	5		5	0.07		SARS2	68	4		4	0.0588235
ENO1	664	9	2	11	0.0165663		CASC4	87	1		1	0.0114943			NCOR1	69	4	1	5	0.07		ECH1	34		2	2	0.0588235
PPFIBP1	121	2		2	0.0165289		MET	87		1	1	0.0114943			HNRNPA1	83	6		6	0.07		RBM17	34	2		2	0.0588235
RPL14	121	2		2	0.0165289		RAB7A	263	3		3	0.0114068			ETS1	83	6		6	0.07		TBC1D8B	34	2		2	0.0588235
ARF1	183	3		3	0.0163934		RTN4	176	2		2	0.0113636			CALU	167	12		12	0.07		UIMC1	34		2	2	0.0588235
H1F0	61	1		1	0.0163934	yes	ADRBK1	176	2		2	0.0113636			DIAPH1	56	4		4	0.07		ZNF282	34	2		2	0.0588235
ARL6IP5	61	1		1	0.0163934		H6PD	88	1		1	0.0113636			PALLD	56	4		4	0.07		FOXQ1	17	1		1	0.0588235	yes
CEP57	61	1		1	0.0163934		PGD	88		1	1	0.0113636			Magmas	42		3	3	0.07		KIAA0528	17		1	1	0.0588235
DNAJC10	61	1		1	0.0163934		CSDA	706		8	8	0.0113314			NTAN1	42	3		3	0.07		C5orf33	17		1	1	0.0588235
POLA2	61	1		1	0.0163934		PTBP1	177	2		2	0.0112994			SPATA6	28		2	2	0.07		CD302	17		1	1	0.0588235
RPL7A	61	1		1	0.0163934		HEG1	178	2		2	0.011236			CISD1	28	2		2	0.07		DUS4L	17		1	1	0.0588235
SET	61		1	1	0.0163934		RPL27A	89	1		1	0.011236			TIMELESS	28	2		2	0.07		FOXF2	17	1		1	0.0588235
AHCY	62	1		1	0.016129		TMEM123	268	3		3	0.011194			OPHN1	28		2	2	0.07		IGSF9B	17	1		1	0.0588235
PMP22	62	1		1	0.016129		F2R	90	1		1	0.0111111			DCUN1D1	28	2		2	0.07		KLHL26	17	1		1	0.0588235
TAF9	125	2		2	0.016		GPR107	90	1		1	0.0111111			ADCY7	28	2		2	0.07		LOC646329	17		1	1	0.0588235
HERPUD1	125	2		2	0.016		SPRY2	90		1	1	0.0111111			C9orf25	28		2	2	0.07		LRRC45	17	1		1	0.0588235
PRMT1	126	2		2	0.015873		OSBPL9	90		1	1	0.0111111			FBXO36	28		2	2	0.07		MRPL36	17	1		1	0.0588235
CLTC	63		1	1	0.015873		ITGA2	272	2	1	3	0.0110294			C6orf72	28		2	2	0.07		NLP	17		1	1	0.0588235
PSMB2	63	1		1	0.015873		APH1A	91	1		1	0.010989			TNRC15	28		2	2	0.07		NIPA2	308	18		18	0.0584416
TCP1	63	1		1	0.015873		MAZ	91	1		1	0.010989			FABP5	28	2		2	0.07		ACOT7	137	8		8	0.0583942
TPM1	63	1		1	0.015873		PYGB	91	1		1	0.010989			FECH	28	2		2	0.07		ELAVL1	240	14		14	0.0583333
TSPAN31	63	1		1	0.015873		PSD3	91	1		1	0.010989			POLE4	28	2		2	0.07		NPM1	155	9		9	0.0580645
LDHA	506	8		8	0.0158103		SFRP1	643	7		7	0.0108865			NUP62	28	2		2	0.07		PDE4B	276	16		16	0.057971
PSMD8	127	2		2	0.015748		AGPAT3	92	1		1	0.0108696			MBNL2	28	2		2	0.07		RASSF3	69	4		4	0.057971
VAMP3	127	1	1	2	0.015748		RPL14	92	1		1	0.0108696			bA395L14.12	14		1	1	0.07		RPL11	69	4		4	0.057971
SSR3	318	5		5	0.0157233		FUT8	92		1	1	0.0108696			DSEL	14	1		1	0.07		ZMYM3	52	3		3	0.0576923
TMSB10	955	15		15	0.0157068		AMOTL1	93	1		1	0.0107527			CCDC53	14		1	1	0.07		SERPINB8	52	3		3	0.0576923
ATP1A1	191	2	1	3	0.0157068		PITPNC1	93	1		1	0.0107527			YPEL2	14	1		1	0.07		SURF4	800	46		46	0.0575
STK24	255	4		4	0.0156863		MBNL1	93	1		1	0.0107527			WDR88	14		1	1	0.07		IFNAR1	87	5		5	0.0574713
ANXA5	128	2		2	0.015625		EXTL3	93	1		1	0.0107527			CDKL5	14		1	1	0.07		GAPDH	1750	100		100	0.0571429
GMFB	64	1		1	0.015625		VCP	93	1		1	0.0107527			SPECC1L	14		1	1	0.07		H2AFV	280	16		16	0.0571429
PDLIM7	64	1		1	0.015625		PRKD3	187	2		2	0.0106952			C12orf35	14		1	1	0.07		GREM1	105	6		6	0.0571429
SLC39A14	64	1		1	0.015625		LAMC2	94	1		1	0.0106383			TAF4	14	1		1	0.07		GNPTG	35		2	2	0.0571429
TMEM38B	64	1		1	0.015625		DDOST	94	1		1	0.0106383			CASD1	14		1	1	0.07		HN1	35		2	2	0.0571429
TPBG	64	1		1	0.015625		DAZAP2	94		1	1	0.0106383			C9orf123	14		1	1	0.07		DTWD1	35	2		2	0.0571429
YAP1	64	1		1	0.015625		NEK7	95	1		1	0.0105263			RHBDF1	14	1		1	0.07		FNDC1	35		2	2	0.0571429
PTP4A1	130	2		2	0.0153846		SCARB2	95	1		1	0.0105263			FLJ40142	14		1	1	0.07		NUFIP2	35	2		2	0.0571429
RHEB	130	1	1	2	0.0153846		LAPTM4B	477	4	1	5	0.0104822			MPZL1	211	15		15	0.07		PRDM16	35	2		2	0.0571429
IFNGR2	65	1		1	0.0153846		RAB31	96	1		1	0.0104167			SMC4	113	8		8	0.07		PTPRE	35		2	2	0.0571429
C12orf57	65		1	1	0.0153846		ZDHHC3	96	1		1	0.0104167			AFF4	99	7		7	0.07		UNC5D	35	2		2	0.0571429
COLEC12	65	1		1	0.0153846		TRAF3	96		1	1	0.0104167			NUP93	85	6		6	0.07		ADNP	123	6	1	7	0.0569106
PEA15	65	1		1	0.0153846		MKI67	193	2		2	0.0103627			CRK	114	8		8	0.07		TRAK1	176	10		10	0.0568182
OAZ1	326	5		5	0.0153374		AFF4	98	1		1	0.0102041			GADD45A	86	6		6	0.07		CHCHD3	141	2	6	8	0.0567376
RAB7A	261	3	1	4	0.0153257		DIDO1	99	1		1	0.010101			CKAP2L	43	3		3	0.07		HIPK1	106	6		6	0.0566038
JUN	196	3		3	0.0153061	yes	JAK1	99		1	1	0.010101			CTSB	1162	80	1	81	0.07		IPO11	53	2	1	3	0.0566038
RPS5	131	2		2	0.0152672		MCFD2	100	1		1	0.01			SERBP1	174	12		12	0.07		EEF1B2	53	3		3	0.0566038
ANKH	328	5		5	0.0152439		WWTR1	201	2		2	0.00995025			UBE4B	58	4		4	0.07		SDCBP	179	10		10	0.0558659
ADSL	132	2		2	0.0151515		TIMP3	303	3		3	0.00990099			TBP	29	2		2	0.07		HNRPK	610		34	34	0.0557377
APOBEC3G	66		1	1	0.0151515		GNAS	716	7		7	0.00977654			TXNDC1	29		2	2	0.07		DSTN	216	12		12	0.0555556
GNB4	66	1		1	0.0151515		U2AF2	103	1		1	0.00970874			C6orf89	29		2	2	0.07		REPIN1	72	4		4	0.0555556	yes
SRPX	133	2		2	0.0150376		FAM129B	103	1		1	0.00970874			LDHAL4	29		2	2	0.07		SMARCA2	72	4		4	0.0555556
OGFOD1	67	1		1	0.0149254		PACS1	103		1	1	0.00970874			TMF1	29	2		2	0.07		TOPORS	72	4		4	0.0555556
CNOT7	67		1	1	0.0149254		MGLL	103		1	1	0.00970874			SDC3	29	2		2	0.07		C4orf32	54	3		3	0.0555556
GGH	67	1		1	0.0149254		SLC5A3	104	1		1	0.00961538			DRAM	29		2	2	0.07		OSBPL2	54	3		3	0.0555556
AP2M1	337	4	1	5	0.0148368		PPP2CA	104		1	1	0.00961538			NCAPD3	29	2		2	0.07		TIMM22	54	3		3	0.0555556
ACTG1	1290	19		19	0.0147287		EFNB2	105	1		1	0.00952381			HACE1	29	2		2	0.07		TMED4	54		3	3	0.0555556
DDX17	272	4		4	0.0147059		CRIM1	105		1	1	0.00952381			FAM102A	29	2		2	0.07		AMZ2	36	2		2	0.0555556
RALY	204	3		3	0.0147059		NAP1L4	106	1		1	0.00943396			ABR	146	10		10	0.07		SRPRB	36	2		2	0.0555556
UBE2I	136	2		2	0.0147059		ZC3HAV1	106	1		1	0.00943396			COL6A3	278	17	2	19	0.07		ACSS3	36	2		2	0.0555556
PLOD1	136	2		2	0.0147059		USP39	213		2	2	0.00938967			TTC7B	88	2	4	6	0.07		KDELR3	36	2		2	0.0555556
PSMC4	68	1		1	0.0147059		VEGFC	107	1		1	0.00934579			SEPN1	88	6		6	0.07		LMBR1L	36	2		2	0.0555556
IARS	68		1	1	0.0147059		CBL	108	1		1	0.00925926			DAPK3	44	3		3	0.07		MED9	36	2		2	0.0555556
NDFIP1	68	1		1	0.0147059		RUNX1	108	1		1	0.00925926			IMPDH1	44	3		3	0.07		RETSAT	36	2		2	0.0555556
KHSRP	68		1	1	0.0147059		PDK1	109	1		1	0.00917431			USP33	44	3		3	0.07		HIST2H2AB	18	1		1	0.0555556	yes
LRRC47	68	1		1	0.0147059		PAM	109	1		1	0.00917431			EHD4	103	7		7	0.07		HOXA2	18	1		1	0.0555556
SLAIN2	68	1		1	0.0147059		DHFR	219	1	1	2	0.00913242			ARFGAP1	103	7		7	0.07		C20orf29	18		1	1	0.0555556
SNRPG	207	3		3	0.0144928		COL12A1	110	1		1	0.00909091			HBP1	59	4		4	0.07		CALML4	18		1	1	0.0555556
KCMF1	138	2		2	0.0144928		HCFC1	110	1		1	0.00909091			ATN1	59	4		4	0.07		EGLN3	18	1		1	0.0555556
MAZ	69	1		1	0.0144928		KIF5B	221	2		2	0.00904977			GLT8D1	74	5		5	0.07		FEN1	18	1		1	0.0555556
RAB2A	69	1		1	0.0144928		CRTAP	333	3		3	0.00900901			TFPI2	89	6		6	0.07		FLJ27365	18		1	1	0.0555556
SFPQ	69	1		1	0.0144928		ATXN2L	111	1		1	0.00900901			PHLDB1	89	6		6	0.07		KRCC1	18		1	1	0.0555556
SPRY2	69		1	1	0.0144928		SLAIN2	111	1		1	0.00900901			NPM1	253	17		17	0.07		JAM3	145	6	2	8	0.0551724
WTAP	69	1		1	0.0144928		LMNB2	224	2		2	0.00892857			NAP1L1	507	26	8	34	0.07		SLC39A14	381	21		21	0.0551181
RPN2	70	1		1	0.0142857		FAM120A	112	1		1	0.00892857			RPL31	209	14		14	0.07		C6orf145	127		7	7	0.0551181
BUB3	70	1		1	0.0142857		PLOD1	113	1		1	0.00884956			STK25	224	14	1	15	0.07		PTK7	127	7		7	0.0551181
LAMC1	70	1		1	0.0142857		TBC1D2B	113	1		1	0.00884956			PGM1	150	10		10	0.07		PSMC4	146	8		8	0.0547945
RAB5C	70	1		1	0.0142857		BSG	113	1		1	0.00884956			CMPK	90		6	6	0.07		ATF6	73	2	2	4	0.0547945
FDFT1	141	1	1	2	0.0141844		DNAJC10	113	1		1	0.00884956			LOC388339	60		4	4	0.07		DIS3L2	73		4	4	0.0547945
MCFD2	141	2		2	0.0141844		CLINT1	113	1		1	0.00884956			ANAPC1	60		4	4	0.07		WSB2	73	4		4	0.0547945
PDIA3	284	4		4	0.0140845		PTGFRN	114	1		1	0.00877193			GLS	60	4		4	0.07		CD109	275	15		15	0.0545455
SGTA	71		1	1	0.0140845		ZDHHC5	115	1		1	0.00869565			BUB1	45	3		3	0.07		TIMP1	110	6		6	0.0545455
STAMBP	71	1		1	0.0140845		ZFP36L2	115	1		1	0.00869565			LOC645958	30		2	2	0.07		RLF	55	3		3	0.0545455
COTL1	71	1		1	0.0140845		STK17B	115		1	1	0.00869565			GINS1	30		2	2	0.07		PDK1	276	15		15	0.0543478
VAT1	71	1		1	0.0140845		ERRFI1	578	5		5	0.00865052			LOC729646	30		2	2	0.07		FOXN2	74	4		4	0.0540541
RNF5P1	72	1		1	0.0138889		SENP3	116	1		1	0.00862069			MRPL20	30	2		2	0.07		EIF2B2	74	3	1	4	0.0540541
SH3BP4	72	1		1	0.0138889		LDHA	350	3		3	0.00857143			PIGL	30	2		2	0.07		GMFB	74	4		4	0.0540541
IPO9	73	1		1	0.0136986		RAD23B	234	2		2	0.00854701			KLF7	30		2	2	0.07		DCUN1D1	37	2		2	0.0540541
WAC	147	2		2	0.0136054		CTNNB1	117	1		1	0.00854701			B3GNT2	30	2		2	0.07		REV1	37		2	2	0.0540541
EIF2S3	74	1		1	0.0135135		RAC1	117	1		1	0.00854701			PCNX	30	2		2	0.07		OCIAD1	37		2	2	0.0540541
JTB	74	1		1	0.0135135		GLI3	117	1		1	0.00854701			CDC23	30	2		2	0.07		SLC2A13	37		2	2	0.0540541
OTUB1	75	1		1	0.0133333		HNRNPL	119	1		1	0.00840336			SAV1	30	2		2	0.07		WDR81	37	2		2	0.0540541
TMEM66	75	1		1	0.0133333		SCRN1	119	1		1	0.00840336			TNRC6B	30		2	2	0.07		ERAP1	149	7	1	8	0.0536913
DDOST	152	1	1	2	0.0131579		KIAA0494	119		1	1	0.00840336			P76	30		2	2	0.07		RFWD2	112	6		6	0.0535714
RFWD2	76	1		1	0.0131579		LRRC58	120	1		1	0.00833333			PSEN1	30	2		2	0.07		TAPBP	412	22		22	0.0533981
MET	77	1		1	0.012987		KLC1	123	1		1	0.00813008			HIST2H2BE	15	1		1	0.07	yes	PHB	206	11		11	0.0533981
CCDC6	77	1		1	0.012987		PAK1	123		1	1	0.00813008			SSB	15	1		1	0.07		ARMC6	75	4		4	0.0533333
HSPA5	77		1	1	0.012987		SRRM2	248	2		2	0.00806452			POLD1	15		1	1	0.07		VEGFA	676	36		36	0.0532544
MAGT1	77	1		1	0.012987		TJP1	124	1		1	0.00806452			NQO2	15	1		1	0.07		TNIP1	188	10		10	0.0531915
TCF12	77	1		1	0.012987		NCOR1	124	1		1	0.00806452			CLCC1	15	1		1	0.07		OSBPL3	226	12		12	0.0530973
DCBLD2	849	10	1	11	0.0129564		TUBB6	124	1		1	0.00806452			KCTD2	15	1		1	0.07		SON	302	16		16	0.0529801
PRKAR1A	232	3		3	0.012931		SPCS3	124	1		1	0.00806452			C21orf7	15		1	1	0.07		TSPAN3	170	9		9	0.0529412
ARPC4	78		1	1	0.0128205		MTCH1	124	1		1	0.00806452			HNRPM	15		1	1	0.07		RAB6A	359	19		19	0.0529248
CITED2	78	1		1	0.0128205		PLEKHH2	124		1	1	0.00806452			C6orf138	15		1	1	0.07		MLPH	284	15		15	0.0528169
TOMM34	78	1		1	0.0128205		ANXA2	377	2	1	3	0.00795756			PFDN4	15	1		1	0.07		RBM22	95	5		5	0.0526316
AP2B1	79	1		1	0.0126582		DPYSL3	128	1		1	0.0078125			GABRQ	15	1		1	0.07		HSPBP1	76	4		4	0.0526316
BTG1	160	2		2	0.0125		PABPC4	129	1		1	0.00775194			ID2	15	1		1	0.07		PHKA1	57	3		3	0.0526316
ETV5	80	1		1	0.0125		PFN2	259	2		2	0.00772201			ATG16L1	181	10	2	12	0.07		RRN3	57	3		3	0.0526316
TXNDC12	80	1		1	0.0125		COL6A3	520	3	1	4	0.00769231			PITRM1	91	6		6	0.07		DCUN1D4	38	2		2	0.0526316
EIF4G2	486	6		6	0.0123457		VAMP3	130	1		1	0.00769231			SNRPG	319	21		21	0.07		ITGB8	38	2		2	0.0526316
ATXN10	81	1		1	0.0123457		MYO10	131	1		1	0.00763359			MAGT1	152	10		10	0.07		ADAM17	19	1		1	0.0526316
DHCR24	82	1		1	0.0121951		TXNDC5	133		1	1	0.0075188			LDLR	76	5		5	0.07		BRCA2	19	1		1	0.0526316
DHX32	82	1		1	0.0121951		PHLDA1	401	3		3	0.0074813			TIAL1	92	6		6	0.07		C14orf102	19		1	1	0.0526316
HIF1A	82	1		1	0.0121951		AKT1	272	2		2	0.00735294			USP10	46		3	3	0.07		KIAA0907	19		1	1	0.0526316
PAK2	82	1		1	0.0121951		KLF6	139	1		1	0.00719424			WSB2	46	3		3	0.07		RHOU	19	1		1	0.0526316
PDCD2	82	1		1	0.0121951		CD47	139	1		1	0.00719424			GANAB	169	10	1	11	0.07		TIMM13	19	1		1	0.0526316
TMEM59	82	1		1	0.0121951		E2F7	140	1		1	0.00714286			MRPL43	123	8		8	0.07		XKR6	19		1	1	0.0526316
RPS14	165	2		2	0.0121212		CCND1	282	2		2	0.0070922			BMI1	185	12		12	0.06		PKP4	115	4	2	6	0.0521739
MRPS30	84	1		1	0.0119048		RAB10	141	1		1	0.0070922			PDIA4	216	14		14	0.06		CYB5R3	173	5	4	9	0.0520231
UBA2	423	5		5	0.0118203		NIPA2	143	1		1	0.00699301			SURF4	728	47		47	0.06		DIP2A	173	9		9	0.0520231
STARD7	85	1		1	0.0117647		PTPN1	143	1		1	0.00699301			LSM1	62	4		4	0.06		FVT1	77		4	4	0.0519481
CRTAP	428	5		5	0.0116822		ATP5B	146	1		1	0.00684932			NSDHL	62	4		4	0.06		RAPH1	77	4		4	0.0519481
KPNB1	86	1		1	0.0116279		VEZF1	146	1		1	0.00684932			KLHL5	62	4		4	0.06		SLC39A7	77	4		4	0.0519481
PCNP	86	1		1	0.0116279		ARF4	146	1		1	0.00684932			C14orf119	31	2		2	0.06		UNC119B	77	4		4	0.0519481
SQSTM1	259	2	1	3	0.011583		PGK1	146	1		1	0.00684932			C15orf23	31		2	2	0.06		HNRPH1	135		7	7	0.0518519
PRKD3	174	2		2	0.0114943		NCOR2	146		1	1	0.00684932			CREB5	31		2	2	0.06		ZNF597	58	3		3	0.0517241
METAP1	87	1		1	0.0114943		PABPC1	4547	31		31	0.00681768			STK3	31		2	2	0.06		DMXL2	58	3		3	0.0517241
C19orf53	87	1		1	0.0114943		AGRN	147	1		1	0.00680272			FAM131A	31		2	2	0.06		UBE2H	58	3		3	0.0517241
CD70	87	1		1	0.0114943		PDIA4	148	1		1	0.00675676			SPATA13	31		2	2	0.06		ARF1	698	36		36	0.0515759
PPP2R5C	87	1		1	0.0114943		STK24	445	3		3	0.00674157			ABHD14A	31	2		2	0.06		AGXT2L2	97		5	5	0.0515464
TGIF1	87	1		1	0.0114943		PRPF8	151	1		1	0.00662252			KIAA0232	31	2		2	0.06		G3BP2	97	3	2	5	0.0515464
SERPINE1	175	2		2	0.0114286		EIF4G1	152	1		1	0.00657895			BET1L	31	2		2	0.06		TAP2	136	7		7	0.0514706
TIMP3	175	2		2	0.0114286		RAB6A	154	1		1	0.00649351			ACTR3	94	6		6	0.06		UHRF2	78	4		4	0.0512821
USP39	352	4		4	0.0113636		PLAU	154		1	1	0.00649351			NDUFV2P1	47		3	3	0.06		GALNT4	39	2		2	0.0512821	yes
ZNF207	88	1		1	0.0113636		VIM	2646	17		17	0.00642479			PRCP	47	2	1	3	0.06		MIER3	39	2		2	0.0512821
ETF1	88	1		1	0.0113636		TNC	156	1		1	0.00641026			LOC388907	47		3	3	0.06		ABCB9	39		2	2	0.0512821
CCT2	89	1		1	0.011236		IGF2R	156	1		1	0.00641026			LDHB	63	4		4	0.06		LOC401152	39		2	2	0.0512821
IMPAD1	90	1		1	0.0111111		TTL	157	1		1	0.00636943			UBA52	63	4		4	0.06		RBM20	39	2		2	0.0512821
PHB	90	1		1	0.0111111		SEMA7A	157	1		1	0.00636943			RGS20	63	4		4	0.06		ZBTB9	39	2		2	0.0512821
ADM	91	1		1	0.010989		HIF1A	158	1		1	0.00632911			ZNF664	63	4		4	0.06		TNFRSF12A	176	9		9	0.0511364
AZIN1	91	1		1	0.010989		DCBLD2	1903	12		12	0.00630583			ZNF638	63	4		4	0.06		PCDHGC3	548	28		28	0.0510949	yes
RPL30	747	8		8	0.0107095		NT5E	164	1		1	0.00609756			COPE	95	6		6	0.06		MRPL19	59	3		3	0.0508475
NSMCE4A	94		1	1	0.0106383		MPZL1	165	1		1	0.00606061			PPIAL3	1362		86	86	0.06		TXNL4B	59	3		3	0.0508475
TMEM181	94		1	1	0.0106383		PSAP	498	1	2	3	0.0060241			IL6ST	333	21		21	0.06		APBA2	138	4	3	7	0.0507246
IGFBP5	190	1	1	2	0.0105263		CCDC6	169	1		1	0.00591716			VEGFA	288	18		18	0.06		APPL1	79	4		4	0.0506329
NDUFV2	95		1	1	0.0105263		SEPT2	172	1		1	0.00581395			NDRG3	96	6		6	0.06		PSMB7	79		4	4	0.0506329
BTBD1	96	1		1	0.0104167		SSU72	173	1		1	0.00578035			EEF1B2	96	6		6	0.06		ARHGAP17	79	4		4	0.0506329
PITPNC1	96	1		1	0.0104167		DHCR24	174	1		1	0.00574713			RGL1	64	4		4	0.06		NCBP2	99	4	1	5	0.0505051
PLEKHH2	96	1		1	0.0104167		BCAT1	175	1		1	0.00571429			CDC42SE1	64	4		4	0.06		SLC9A8	119	6		6	0.0504202
DAP	97	1		1	0.0103093		MLL	358		2	2	0.00558659			USO1	32	2		2	0.06		IGF2	179	9		9	0.0502793
PA2G4	195	2		2	0.0102564		CLTC	179	1		1	0.00558659			PWP1	32	2		2	0.06		CHPF	199	10		10	0.0502513
PABPC1	2063	19	2	21	0.0101794		PSME4	180		1	1	0.00555556			GAP43	32	2		2	0.06		LYPLA1	239	12		12	0.0502092
CD99	100	1		1	0.01		GORASP2	187	1		1	0.00534759			DDX31	32	2		2	0.06		ABI2	200	10		10	0.05
DBN1	100	1		1	0.01		CANX	375	2		2	0.00533333			BPTF	32	2		2	0.06		PRSS23	180	9		9	0.05
PTPLAD1	100	1		1	0.01		IGFBP5	381	2		2	0.00524934			FKBP3	16	1		1	0.06		CLIP1	120	6		6	0.05
POLE3	404	3	1	4	0.00990099		COL4A1	197	1		1	0.00507614			ST8SIA4	16		1	1	0.06		RPL28	80	4		4	0.05
ATP5B	303	1	2	3	0.00990099		EIF5	396	2		2	0.00505051			MRPS22	16	1		1	0.06		TUBGCP3	80		4	4	0.05
PDK1	202	1	1	2	0.00990099		KHSRP	199		1	1	0.00502513			WDR4	16		1	1	0.06		MIF4GD	80	4		4	0.05
APEX1	101	1		1	0.00990099		EIF4G2	599	2	1	3	0.00500835			C9orf64	16	1		1	0.06		C1orf212	40		2	2	0.05
GLRX3	101	1		1	0.00990099		TPM3	409	2		2	0.00488998			KIAA0133	16		1	1	0.06		HSPA14	40		2	2	0.05
GJA1	204	2		2	0.00980392		RPS6	208	1		1	0.00480769			CDC42EP3	129	8		8	0.06		JHDM1D	40	2		2	0.05
ERH	102	1		1	0.00980392		KPNB1	212	1		1	0.00471698			PSME3	454	28		28	0.06		PRR11	40	2		2	0.05
CALR	103	1		1	0.00970874		IL6ST	213		1	1	0.00469484			LYCAT	49		3	3	0.06		SNRK	40	2		2	0.05
FKBP1A	103	1		1	0.00970874		PPFIBP1	216	1		1	0.00462963			ANXA11	131	8		8	0.06		MARS2	20	1		1	0.05	yes
IDS	103	1		1	0.00970874		IGF1R	216	1		1	0.00462963			QRICH1	66	4		4	0.06		DDN	20	1		1	0.05
RAP1B	104	1		1	0.00961538		SSR3	217	1		1	0.00460829			TMEM132A	66	4		4	0.06		IQCB1	20		1	1	0.05
SFXN1	104	1		1	0.00961538		APP	436	2		2	0.00458716			WDR26	66	4		4	0.06		RAB39B	20	1		1	0.05
COL6A3	105	1		1	0.00952381		TMOD3	221	1		1	0.00452489			CPEB4	33	2		2	0.06		SH3RF2	20	1		1	0.05
TMED2	105		1	1	0.00952381		UBAP2L	225	1		1	0.00444444			CUL1	33	2		2	0.06		SIVA1	20		1	1	0.05
TUFM	105		1	1	0.00952381		RER1	229	1		1	0.00436681			USP42	33	2		2	0.06		ZNF700	20		1	1	0.05
TPT1	424	3	1	4	0.00943396		HDGF	233	1		1	0.00429185			COL19A1	33		2	2	0.06		COL6A3	1965	97	1	98	0.0498728
COPS8	106	1		1	0.00943396		IMPAD1	234	1		1	0.0042735			ST7L	33		2	2	0.06		PAK4	101	5		5	0.049505
ABCE1	106	1		1	0.00943396		ITGA3	469	2		2	0.00426439			ISCA1	33	2		2	0.06		PRKAA1	283	10	4	14	0.04947
H2AFV	106		1	1	0.00943396		PTTG1IP	235	1		1	0.00425532			FAM83G	33		2	2	0.06		MAP3K12	81		4	4	0.0493827
SEPW1	106	1		1	0.00943396		CLSTN1	235		1	1	0.00425532			FAM125A	33		2	2	0.06		BCL2L1	203	10		10	0.0492611
BNIP3	107		1	1	0.00934579		MRPL3	486	2		2	0.00411523			GUF1	33	2		2	0.06		AKT3	102	5		5	0.0490196
OLA1	107		1	1	0.00934579		HSPA8	488	2		2	0.00409836			POLR2G	50		3	3	0.06		ARHGEF12	410	18	2	20	0.0487805
PDIA4	107	1		1	0.00934579		CCNI	258	1		1	0.00387597			LRP11	50	1	2	3	0.06		S100A10	164	8		8	0.0487805
PTBP1	107	1		1	0.00934579		ICMT	263	1		1	0.00380228			SP1	50	3		3	0.06		HMGN2	82	2	2	4	0.0487805
ANXA1	216	1	1	2	0.00925926		SERPINE2	269	1		1	0.00371747			RABGEF1	67	4		4	0.06		PTPN18	82	4		4	0.0487805
F2R	108	1		1	0.00925926		TGFBI	2775	10		10	0.0036036			TRIM65	67	4		4	0.06		SPATA6	41		2	2	0.0487805
FN1	433	3	1	4	0.00923788		CALM1	833	3		3	0.00360144			TOR1AIP1	67	4		4	0.06		TRIM16	41	2		2	0.0487805
B4GALT5	109	1		1	0.00917431		KDELR2	279	1		1	0.00358423			AMBRA1	285		17	17	0.06		C9orf97	41		2	2	0.0487805
BACE2	109	1		1	0.00917431		COLEC12	281		1	1	0.00355872			MGAT1	84	5		5	0.06		IKIP	41		2	2	0.0487805
SDF4	109		1	1	0.00917431		MACF1	288		1	1	0.00347222			COPZ1	522	30	1	31	0.06		C1orf43	185	9		9	0.0486486
ERRFI1	660	6		6	0.00909091		TUBA1B	586	2		2	0.00341297			TKT	136	8		8	0.06		SCARA3	514	23	2	25	0.0486381
HSBP1	220		2	2	0.00909091		NONO	296	1		1	0.00337838			HOXB6	51	2	1	3	0.06		CENTG1	62		3	3	0.0483871
VEZF1	110	1		1	0.00909091		LAMB1	299	1		1	0.00334448			ASAHL	51		3	3	0.06		RRM2B	62	3		3	0.0483871
PTP4A2	222	2		2	0.00900901		SPTBN1	299	1		1	0.00334448			PEX10	51	3		3	0.06		ATXN2	166	3	5	8	0.0481928
ABHD2	111	1		1	0.00900901		EFR3A	300	1		1	0.00333333			SLC4A7	51	3		3	0.06		PYGL	83	4		4	0.0481928
SLC25A3	892	8		8	0.00896861		SQSTM1	302	1		1	0.00331126			IPO11	34		2	2	0.06		RPL13A	187	9		9	0.0481283
CD59	112	1		1	0.00892857		TPM4	609	2		2	0.00328407			MDN1	34	2		2	0.06		ARHGAP12	312	15		15	0.0480769
CYB5B	112	1		1	0.00892857		MAP1B	318	1		1	0.00314465			THEX1	34		2	2	0.06		EI24	209	10		10	0.0478469
CANX	337	2	1	3	0.00890208		TUBB	323	1		1	0.00309598			PTMAP8	34		2	2	0.06		HK1	210	10		10	0.047619
C19orf43	226	1	1	2	0.00884956		ACTG1	1013	3		3	0.0029615			SMAD7	34	2		2	0.06		PML	168	8		8	0.047619
TPM3	456	4		4	0.00877193		TMSB4X	341	1		1	0.00293255			WSB1	34	2		2	0.06		BIRC2	126	6		6	0.047619
HDLBP	114	1		1	0.00877193		GAPDH	1024	3		3	0.00292969			SOX2	17	1		1	0.06	yes	COPB1	126	6		6	0.047619
NCKAP1	114	1		1	0.00877193		RPL10	349		1	1	0.00286533			PGLS	17		1	1	0.06		FTL	105	5		5	0.047619
YWHAB	345	3		3	0.00869565		CFL1	368	1		1	0.00271739			ZFHX4	17	1		1	0.06		PRKCE	84	2	2	4	0.047619
NDUFA9	115		1	1	0.00869565		APLP2	399		1	1	0.00250627			TMEM45A	17	1		1	0.06		SORT1	84	4		4	0.047619
ARL8B	118	1		1	0.00847458		FSCN1	401	1		1	0.00249377			PPP3CB	17		1	1	0.06		LOC643562	63		3	3	0.047619
ASPH	118		1	1	0.00847458		ENO1	412	1		1	0.00242718			PPM2C	17		1	1	0.06		PCOLCE	63		3	3	0.047619
CYCS	118	1		1	0.00847458		EEF1A1	416		1	1	0.00240385			CEP68	17	1		1	0.06		FTSJ1	63	3		3	0.047619
TTL	118		1	1	0.00847458		ATP1A1	416	1		1	0.00240385			TIFA	17	1		1	0.06		TMCO3	42		2	2	0.047619
HSP90AA1	242	2		2	0.00826446		ADAM19	420	1		1	0.00238095			LOC646270	17		1	1	0.06		CDT1	42	2		2	0.047619
ACTR10	121	1		1	0.00826446		YWHAB	429	1		1	0.002331			MTMR10	17		1	1	0.06		GPX7	42	2		2	0.047619
PARVA	121	1		1	0.00826446		NGRN	457	1		1	0.00218818			FGFR1OP	17		1	1	0.06		IMPA2	42		2	2	0.047619
COL6A2	122	1		1	0.00819672		MSN	506	1		1	0.00197628			C12orf31	17		1	1	0.06		RBM38	42	2		2	0.047619
FAM60A	122	1		1	0.00819672		COL6A2	511	1		1	0.00195695			MKL2	17	1		1	0.06		RPS25	42	2		2	0.047619
NUTF2	123	1		1	0.00813008		MMP14	528	1		1	0.00189394			BCAS2	17	1		1	0.06		RUNDC1	42	2		2	0.047619
CDCP1	124	1		1	0.00806452		TFG	550		1	1	0.00181818			LRP5	17	1		1	0.06		PHACS	21		1	1	0.047619
KHDRBS1	124	1		1	0.00806452		EEF2	1698	3		3	0.00176678			SRP14	171	10		10	0.06		HOXD4	21	1		1	0.047619
ODC1	126	1		1	0.00793651		IGFBP3	624	1		1	0.00160256			LMNA	362	21		21	0.06		LOC441155	21	1		1	0.047619
EFR3A	253	1	1	2	0.00790514		RPS2	666		1	1	0.0015015			UBE2G1	69	4		4	0.06		NPHP3	21	1		1	0.047619
THOC3	127	1		1	0.00787402		ACTB	2158	2	1	3	0.00139018			WDR32	52		3	3	0.06		PAQR5	21		1	1	0.047619
APLP2	255	1	1	2	0.00784314		CD44	730		1	1	0.00136986			NCK2	52	3		3	0.06		RAB33B	21	1		1	0.047619
RPL37	393	3		3	0.00763359		FN1	1431	1		1	0.000698812			KIAA1191	174	10		10	0.06		RABL3	21	1		1	0.047619
NGRN	262	2		2	0.00763359										PPFIBP1	280	16		16	0.06		REV3L	21	1		1	0.047619
CAMK2N1	135	1		1	0.00740741										RAB31	175	10		10	0.06		SFT2D2	21		1	1	0.047619
WWTR1	136	1		1	0.00735294										ACAA2	70	4		4	0.06		TRIM21	21	1		1	0.047619
ARHGDIA	136	1		1	0.00735294										XPO5	35		2	2	0.06		TRIM62	21	1		1	0.047619
EIF3F	136	1		1	0.00735294										GLOD4	35		2	2	0.06		NOB1	127	6		6	0.0472441
DUSP6	137	1		1	0.00729927										LOC645969	35		2	2	0.06		TRIP12	382	16	2	18	0.0471204
CLIC4	414	3		3	0.00724638										C6orf182	35		2	2	0.06		L1CAM	191	8	1	9	0.0471204
XRCC5	138	1		1	0.00724638										CLNS1A	35	2		2	0.06		MEX3D	85	4		4	0.0470588
RPL5	555	3	1	4	0.00720721										PPCS	35	2		2	0.06		RBPJ	85	4		4	0.0470588
KLF6	140	1		1	0.00714286										RNF157	35		2	2	0.06		MAZ	320	15		15	0.046875
PSAP	428	3		3	0.00700935										EXOC5	35	2		2	0.06		RHOQ	64	3		3	0.046875
MCL1	143	1		1	0.00699301										ZNF346	35	2		2	0.06		RIOK3	64	3		3	0.046875
NDRG1	432	1	2	3	0.00694444										WHSC1L1	35	2		2	0.06		DPYSL5	64	3		3	0.046875
DPY19L1	146	1		1	0.00684932										PTBP1	263	15		15	0.06		PFN1	386	18		18	0.0466321
SLC25A32	148	1		1	0.00675676										USP25	211	12		12	0.06		MRP63	43	2		2	0.0465116
DGKI	149		1	1	0.00671141										MAZ	211	12		12	0.06		CNTROB	43	2		2	0.0465116
SLC14A1	150	1		1	0.00666667										MCM7	106	6		6	0.06		NEK9	43		2	2	0.0465116
ADAM19	150	1		1	0.00666667										FAM100B	71		4	4	0.06		TNFRSF11B	43	2		2	0.0465116
MLX	150	1		1	0.00666667										PDK3	71	4		4	0.06		ZMYND19	43	2		2	0.0465116
PHLDA1	302	2		2	0.00662252										RPL37	427	24		24	0.06		ZNF174	43	2		2	0.0465116
RPS19	151	1		1	0.00662252										C16orf45	179	10		10	0.06		CBFB	173	8		8	0.0462428
MRPL3	607	4		4	0.00658979										SMEK1	72	4		4	0.06		CTCF	130	6		6	0.0461538
HNRNPC	154	1		1	0.00649351										AP1M1	72	4		4	0.06		MAP3K4	65	2	1	3	0.0461538
CALM1	946	6		6	0.00634249										MSL3L1	36		2	2	0.06		PREP	65	1	2	3	0.0461538
RAB6A	158	1		1	0.00632911										PATL1	36	2		2	0.06		RERE	391	18		18	0.0460358
GNG12	320	2		2	0.00625										CPSF3L	36		2	2	0.06		PTPN1	392	18		18	0.0459184
SKP1	160	1		1	0.00625										IDI1	36	2		2	0.06		RPL37	196	9		9	0.0459184
UBE2E3	161		1	1	0.00621118										CLK3	36	2		2	0.06		ATG16L1	218	10		10	0.0458716
PRKAA1	163	1		1	0.00613497										RMND1	18		1	1	0.06		MTSS1	131	6		6	0.0458015
ELL2	165	1		1	0.00606061										ARL4D	18	1		1	0.06		TMEM165	132		6	6	0.0454545
TXNDC5	166	1		1	0.0060241										RAD52	18	1		1	0.06		RHOC	132	6		6	0.0454545
NEK7	168	1		1	0.00595238										XYLT1	18	1		1	0.06		TIMP2	88	4		4	0.0454545
FSTL1	168		1	1	0.00595238										PDE10A	18		1	1	0.06		YBX1P2	66		3	3	0.0454545
EFHD2	169	1		1	0.00591716										HSP90AB1	398	22		22	0.06		WFS1	66	2	1	3	0.0454545
LIMS1	173	1		1	0.00578035										PSAP	1360	75		75	0.06		GNG2	66	3		3	0.0454545
PTGES3	177	1		1	0.00564972										SLC25A11	109	6		6	0.06		MAPK14	66	3		3	0.0454545
RPL23	177	1		1	0.00564972										ARF4	455	25		25	0.05		GSG2	44	2		2	0.0454545	yes
GFPT2	178	1		1	0.00561798										TNC	73	4		4	0.05		KIAA1012	44		2	2	0.0454545
B2M	1256	7		7	0.00557325										C6orf106	73	4		4	0.05		KRR1	44	2		2	0.0454545
METTL9	181	1		1	0.00552486										SUPT5H	73	4		4	0.05		LOC388955	44		2	2	0.0454545
RPL38	182	1		1	0.00549451										SYT11	74	4		4	0.05		ABCC10	44	2		2	0.0454545
PRELID1	182	1		1	0.00549451										EIF4A3	74	4		4	0.05		KIAA0922	44	2		2	0.0454545
UBE2E1	184	1		1	0.00543478										TEX10	74	4		4	0.05		LOC653314	44		2	2	0.0454545
C1QBP	376	2		2	0.00531915										CCAR1	37		2	2	0.05		ZNF24	44	2		2	0.0454545
ITGA3	189	1		1	0.00529101										ZNF280D	37	2		2	0.05		C6orf47	22	1		1	0.0454545	yes
COPZ1	192	1		1	0.00520833										CDCA5	37	2		2	0.05		LOC644330	22		1	1	0.0454545
MTDH	192	1		1	0.00520833										FAM108C1	37		2	2	0.05		NDUFA8	22		1	1	0.0454545
GBAS	192	1		1	0.00520833										BET1	37	2		2	0.05		SNX6	22		1	1	0.0454545
BTF3	193	1		1	0.00518135										PER2	37	2		2	0.05		ATP5D	22	1		1	0.0454545
PTMA	194		1	1	0.00515464										EIF1AX	37	2		2	0.05		CMTM8	22		1	1	0.0454545
RPS27A	201		1	1	0.00497512										COG7	37	1	1	2	0.05		PIK3R3	22	1		1	0.0454545
AHR	205	1		1	0.00487805										BCKDHA	37	2		2	0.05		PPCS	22	1		1	0.0454545
MMP14	207	1		1	0.00483092										NMNAT2	37	2		2	0.05		RANP1	22		1	1	0.0454545
CFL1	415		2	2	0.00481928										CNRIP1	37	2		2	0.05		STX17	22		1	1	0.0454545
RPLP2	215	1		1	0.00465116										AP3M1	37	2		2	0.05		TM4SF19	22		1	1	0.0454545
CTSB	432	2		2	0.00462963										ZBED5	37	2		2	0.05		TM6SF1	22		1	1	0.0454545
ARPC2	219	1		1	0.00456621										RAB1A	37	2		2	0.05		EIF5A	443	20		20	0.0451467
NETO2	220	1		1	0.00454545										MAPKAP1	223	12		12	0.05		RPL17	133	6		6	0.0451128
CHRAC1	222	1		1	0.0045045										EIF4E2	149	8		8	0.05		TAOK1	89	4		4	0.0449438
TMEM123	230	1		1	0.00434783										DPY30	56	3		3	0.05		RFTN1	89	4		4	0.0449438
NPM1	231		1	1	0.004329										EML4	56	3		3	0.05		NIPA1	89	4		4	0.0449438
NONO	232	1		1	0.00431034										LOC653447	56		3	3	0.05		NFIX	134	6		6	0.0447761
MMP1	233	1		1	0.00429185										ORC1L	56		3	3	0.05		SLC7A6	134	6		6	0.0447761
RPL27	233	1		1	0.00429185										GSR	75	4		4	0.05		BUB1B	67	1	2	3	0.0447761
MSN	234	1		1	0.0042735										TCF12	188	10		10	0.05		PSMB2	246	11		11	0.0447154
ANXA2P2	470	2		2	0.00425532										HK1	94	5		5	0.05		TACC1	202	9		9	0.0445545
TUBB	236	1		1	0.00423729										STARD3NL	113	6		6	0.05		TRPS1	135	6		6	0.0444444
PTTG1IP	241	1		1	0.00414938										IMMT	113	3	3	6	0.05		ATP6V1G1	45	2		2	0.0444444
IGFBP7	245	1		1	0.00408163										FHL2	151	8		8	0.05		MRPL2	45	1	1	2	0.0444444
FSCN1	247	1		1	0.00404858										DDX17	511	26	1	27	0.05		TRIM66	45		2	2	0.0444444
CDC42	250	1		1	0.004										UBE2I	304	16		16	0.05		STIM2	204	9		9	0.0441176
TUBA1B	1011	4		4	0.00395648										STCH	133		7	7	0.05		METAP1	136	6		6	0.0441176
GAPDH	1558	5	1	6	0.00385109										TXNDC12	133	7		7	0.05		CCNL1	136	6		6	0.0441176
CCNI	262		1	1	0.00381679										HMGA2	114	4	2	6	0.05		NOL1	91		4	4	0.043956
SURF4	265	1		1	0.00377358										PYCR1	76	4		4	0.05		FGFRL1	205	9		9	0.0439024
IL6ST	267	1		1	0.00374532										LOC440567	57		3	3	0.05		DCTN4	137	6		6	0.0437956
GNB1	269	1		1	0.00371747										SH3BGRL3	57	3		3	0.05		NDRG3	137	6		6	0.0437956
RPS4X	812	2	1	3	0.00369458										UBL3	57	3		3	0.05		SF3B2	160	4	3	7	0.04375
SEPT2	279	1		1	0.00358423										CYBRD1	57	3		3	0.05		NUDT19	92	4		4	0.0434783
RPS26	281	1		1	0.00355872										RHOBTB2	57	3		3	0.05		EHMT2	92	4		4	0.0434783
VIM	2357	6	2	8	0.00339415										KIAA0430	38		2	2	0.05		NIN	92	4		4	0.0434783
HSPA8	1236	4		4	0.00323625										DTX3L	38	2		2	0.05		POLR2E	92	4		4	0.0434783
LYPLA1	318	1		1	0.00314465										LSM14A	38	2		2	0.05		TAF2	69	3		3	0.0434783
RPS9	320	1		1	0.003125										LSM4	38	2		2	0.05		CDCA5	46	2		2	0.0434783
PHB2	1338	3	1	4	0.00298954										RLTPR	19	1		1	0.05		ME2	46	2		2	0.0434783
VAPA	1006	3		3	0.00298211										OIP5	19	1		1	0.05		MYST1	46		2	2	0.0434783
NAP1L1	336	1		1	0.00297619										LOC731220	19		1	1	0.05		POLQ	23		1	1	0.0434783
HAX1	348	1		1	0.00287356										HAND2	19		1	1	0.05		RHBDD3	23		1	1	0.0434783
ITGB1	349	1		1	0.00286533										LOC643873	19		1	1	0.05		WRN	23	1		1	0.0434783
RPL4	1421	1	3	4	0.00281492										ZFYVE9	19		1	1	0.05		C9orf39	23		1	1	0.0434783
EIF5	371	1		1	0.00269542										CCDC52	19		1	1	0.05		LRFN1	23		1	1	0.0434783
YWHAE	383	1		1	0.00261097										MTP18	19		1	1	0.05		PRKAA2	23	1		1	0.0434783
MRPS15	389	1		1	0.00257069										ISG20L2	19	1		1	0.05		UCHL5	23		1	1	0.0434783
TGFBI	2369	6		6	0.00253271										RPL17	419	22		22	0.05		UTP14C	23	1		1	0.0434783
SERPINE2	395	1		1	0.00253165										CD164	286	15		15	0.05		IDS	507	20	2	22	0.0433925
PABPC3	451	1		1	0.00221729	yes									PAK2	134	7		7	0.05		SMOC1	185	8		8	0.0432432
RPL19	452	1		1	0.00221239										ACTL6A	307	16		16	0.05		EIF4G3	139	6		6	0.0431655
SLC38A2	478		1	1	0.00209205										DEPDC1	77	4		4	0.05		USP19	186	8		8	0.0430108
TUBA1C	1460	3		3	0.00205479										KCTD5	77	4		4	0.05		LY6K	70	3		3	0.0428571
RPL3	492		1	1	0.00203252										DEK	77	4		4	0.05		RPL14	187	8		8	0.0427807
SUB1	536	1		1	0.00186567										DUSP4	77	4		4	0.05		PBX2	117	3	2	5	0.042735
RPS2	1143		2	2	0.00174978										CAB39	116	3	3	6	0.05		LIMS1	282	12		12	0.0425532
TPM4	608		1	1	0.00164474										ZNF217	58	3		3	0.05		CNPY3	94	3	1	4	0.0425532
TMSB4X	721	1		1	0.00138696										FTO	97	5		5	0.05		RGS19	94	4		4	0.0425532
ACTB	1514	2		2	0.001321										RPL36	78	4		4	0.05		NMT1	94	4		4	0.0425532
EEF2	832		1	1	0.00120192										TMEM39A	78	4		4	0.05		CCDC93	47		2	2	0.0425532
IGFBP3	866	1		1	0.00115473										MFAP2	78	4		4	0.05		NXF1	47	2		2	0.0425532
RPLP0	1035	1		1	0.000966184										TBCC	39	2		2	0.05	yes	ORMDL3	47	2		2	0.0425532
															C2orf3	39		2	2	0.05		AATF	47		2	2	0.0425532
															NIPSNAP3A	39	2		2	0.05		ACO1	47		2	2	0.0425532
															TMEM63B	39	2		2	0.05		GPS1	47	2		2	0.0425532
															NDC80	39		2	2	0.05		PRTFDC1	47	2		2	0.0425532
															PNRC1	39	2		2	0.05		EIF4G2	1340	57		57	0.0425373
															LOC92755	39		2	2	0.05		ARHGDIA	753	31	1	32	0.0424967
															FBLIM1	39	2		2	0.05		MLX	213	9		9	0.0422535
															SPAG1	39	2		2	0.05		IL1RAP	71	3		3	0.0422535
															PAIP2	39	2		2	0.05		GTPBP3	166	4	3	7	0.0421687
															TCEAL8	39	2		2	0.05		MORF4L1	119	5		5	0.0420168
															UBE2E1	294	15		15	0.05		CEBPG	143	6		6	0.041958
															SMYD2	157	8		8	0.05		H2AFY	191	8		8	0.0418848
															PMPCA	118	6		6	0.05		SUB1	359	15		15	0.0417827
															SNTB2	59	2	1	3	0.05		NFAT5	144	6		6	0.0416667
															SUPT4H1	197	10		10	0.05		OBFC1	96	2	2	4	0.0416667
															NUDT4	158	8		8	0.05		LRRC14	96	4		4	0.0416667
															PFN1	398	20		20	0.05		PEX26	72	3		3	0.0416667
															HSP90AA1	398	20		20	0.05		RPS3AP6	48		2	2	0.0416667
															PSMB2	219	11		11	0.05		MMP16	48	2		2	0.0416667
															APP	797	40		40	0.05		COX15	48	2		2	0.0416667
															STIM2	120	6		6	0.05		DDX31	48	2		2	0.0416667
															MAFF	80	4		4	0.05		TWISTNB	48	2		2	0.0416667
															GNPNAT1	80	4		4	0.05		ABHD13	48	2		2	0.0416667
															PCOLCE	60	1	2	3	0.05		IDH3G	48	2		2	0.0416667
															NFIL3	60	3		3	0.05		LMO4	48	2		2	0.0416667
															WDR55	40	2		2	0.05		PCSK6	48	2		2	0.0416667
															ACTR2	40	2		2	0.05		SESN3	48		2	2	0.0416667
															SGK269	40		2	2	0.05		BCCIP	24	1		1	0.0416667
															CRTC3	40	2		2	0.05		FAM122B	24	1		1	0.0416667
															LOC401152	40		2	2	0.05		SLC25A16	24		1	1	0.0416667
															ZCCHC11	40	2		2	0.05		TNFRSF10A	24		1	1	0.0416667
															PDSS1	20	1		1	0.05		ARID5A	24	1		1	0.0416667
															POLI	20	1		1	0.05		C3orf23	24		1	1	0.0416667
															RGS12	20		1	1	0.05		CHIC2	24	1		1	0.0416667
															KIAA1033	20		1	1	0.05		CORO7	24		1	1	0.0416667
															ATM	20	1		1	0.05		HOXC9	24		1	1	0.0416667
															TADA1L	20		1	1	0.05		MRPL41	24	1		1	0.0416667
															NPDC1	20		1	1	0.05		OIP5	24	1		1	0.0416667
															C16orf85	20		1	1	0.05		TMEM188	24		1	1	0.0416667
															RPAP2	20	1		1	0.05		AP2A1	338	14		14	0.0414201
															MPPE1	20		1	1	0.05		BHLHB3	532		22	22	0.0413534
															RPL27A	363	18		18	0.05		CRK	194	8		8	0.0412371
															RAD23A	121	4	2	6	0.05		ATP1A1	995	41		41	0.041206
															FAM152A	81		4	4	0.05		HJURP	219	9		9	0.0410959
															LOC388344	223		11	11	0.05		ETF1	146	6		6	0.0410959
															TFRC	122	6		6	0.05		TBC1D14	146	6		6	0.0410959
															KIAA1012	61		3	3	0.05		SRPX	269	11		11	0.0408922
															MIR16	61		3	3	0.05		RPL8	196	8		8	0.0408163
															CD44	757	37		37	0.05		GLS	98	4		4	0.0408163
															SNRPD2	410	20		20	0.05		CSTB	49		2	2	0.0408163
															ALDH3A2	164	8		8	0.05		KIAA0174	49		2	2	0.0408163
															HLA-B	41	2		2	0.05		ZNF460	49	2		2	0.0408163
															C11orf41	41		2	2	0.05		C1orf163	49		2	2	0.0408163
															ZSWIM6	41		2	2	0.05		FLJ11506	49		2	2	0.0408163
															RLF	41	2		2	0.05		TGFBI	3161	126	3	129	0.0408099
															DDX10	41	2		2	0.05		CTNNB1	295	12		12	0.040678
															KCTD1	41	2		2	0.05		ATP6V0A1	74	3		3	0.0405405
															MBIP	41		2	2	0.05		AES	346	14		14	0.0404624
															IFT57	226	8	3	11	0.05		PLEKHA2	99	3	1	4	0.040404
															CD59	330	16		16	0.05		GPRC5A	99	4		4	0.040404
															HN1L	62	3		3	0.05		PAFAH1B1	99	2	2	4	0.040404
															HIGD2A	83	4		4	0.05		UBIAD1	99	4		4	0.040404
															RBM14	125	6		6	0.05		GPR107	223	9		9	0.0403587
															SPCS3	292	14		14	0.05		UBQLN1	149	6		6	0.0402685
															ILK	209	10		10	0.05		C20orf177	149		6	6	0.0402685
															SLC25A39	84	4		4	0.05		ZNF313	250		10	10	0.04
															PIP4K2B	42	2		2	0.05		CDC42	225	9		9	0.04
															TWISTNB	42	2		2	0.05		STMN1	75		3	3	0.04
															GBA2	42	2		2	0.05		ABT1	75	1	2	3	0.04
															INTS3	42		2	2	0.05		MED22	75	3		3	0.04
															ERLIN1	42	2		2	0.05		SNTA1	50	1	1	2	0.04
															RTN1	42	2		2	0.05		RNF38	50		2	2	0.04
															XPNPEP3	21		1	1	0.05		RSBN1	50	2		2	0.04
															PRRC1	21	1		1	0.05		LIFR	50	2		2	0.04
															GOT1	21	1		1	0.05		LOC285382	50		2	2	0.04
															C9orf97	21		1	1	0.05		PELO	50		2	2	0.04
															DCC	21		1	1	0.05		PRPS1	50	2		2	0.04
															HSPA8	2555	121		121	0.05		DPY19L4	25	1		1	0.04
															PPP1CB	169	8		8	0.05		GLIS1	25	1		1	0.04
															ZDHHC20	127	6		6	0.05		GSC	25	1		1	0.04
															ZMYM4	85	4		4	0.05		KIAA0984	25		1	1	0.04
															TRHDE	85	2	2	4	0.05		RNF41	126	5		5	0.0396825
															WEE1	64	1	2	3	0.05		SLC39A13	101	4		4	0.039604
															C16orf80	107	5		5	0.05		PVR	379	15		15	0.0395778
															STRN4	107	4	1	5	0.05		EMP1	380	15		15	0.0394737
															ARPC1A	129	6		6	0.05		RPL27	152	6		6	0.0394737
															MRPL30	129	6		6	0.05		C3orf67	76		3	3	0.0394737
															COX8A	43	2		2	0.05		SC5DL	76		3	3	0.0394737
															SMCHD1	43		2	2	0.05		TCFL5	76	3		3	0.0394737
															SNX21	108	4	1	5	0.05		ZFAND5	1065	42		42	0.0394366
															TNFRSF21	65	3		3	0.05		HSBP1	203	7	1	8	0.0394089
															CANT1	65	3		3	0.05		RAD21	178	7		7	0.0393258
															DEPDC1B	87	4		4	0.05		PTPLB	102		4	4	0.0392157
															METTL9	305	14		14	0.05		FLI1	102	4		4	0.0392157
															RACGAP1	131	6		6	0.05		ABHD12	51	2		2	0.0392157
															CALM3	132	6		6	0.05		MRPL28	51	2		2	0.0392157
															CCBL2	110	4	1	5	0.05		PHF5A	51	2		2	0.0392157
															PRPS2	88	4		4	0.05		ACP6	51	2		2	0.0392157
															LOC643752	66		3	3	0.05		CSNK1A1	436	17		17	0.0389908
															SOX9	66	3		3	0.05		LEPRE1	308	12		12	0.038961
															CYBA	66	3		3	0.05		LYCAT	77		3	3	0.038961
															FBXL14	44	2		2	0.05		MRLC2	77		3	3	0.038961
															LDOC1L	44	2		2	0.05		MAPKAPK5	77	2	1	3	0.038961
															MGC3196	44		2	2	0.05		MGC21874	77		3	3	0.038961
															UBIAD1	44	2		2	0.05		TIPARP	77	3		3	0.038961
															TSNAX	44	2		2	0.05		IGF2BP1	411	16		16	0.0389294
															LOC647009	44		2	2	0.05		LOC653702	103		4	4	0.038835
															DDX18	22	1		1	0.05		FBLIM1	103	4		4	0.038835
															FANK1	22		1	1	0.05		C5orf24	103	4		4	0.038835
															METT10D	22		1	1	0.05		SLC23A2	103	4		4	0.038835
															USP28	22		1	1	0.05		PAICS	232	9		9	0.0387931
															HSPG2	22		1	1	0.05		TMEM183B	181		7	7	0.038674
															PC	22		1	1	0.05		IQSEC1	207	8		8	0.0386473
															PAK3	22		1	1	0.05		NAP1L1	389	14	1	15	0.0385604
															KIF5B	134	6		6	0.04		FMNL3	519	20		20	0.0385356
															UBE2R2	67	3		3	0.04		TCF25	130		5	5	0.0384615
															HDAC1	67	2	1	3	0.04		MEX3B	78	3		3	0.0384615
															PTP4A2	427	19		19	0.04		NUP85	78		3	3	0.0384615
															AHR	472	21		21	0.04		PLEKHA1	78	3		3	0.0384615
															ACOT8	90	4		4	0.04		GNPAT	52	2		2	0.0384615
															TIMM22	45	2		2	0.04		COX18	52	2		2	0.0384615
															TSTA3	45	2		2	0.04		B3GNT5	52	2		2	0.0384615
															SNTB1	45	2		2	0.04		BAG2	52	2		2	0.0384615
															RAB21	45	2		2	0.04		NMRAL1	52		2	2	0.0384615
															WDR75	45		2	2	0.04		CXorf34	52		2	2	0.0384615
															C19orf25	45		2	2	0.04		FTSJ3	52	2		2	0.0384615
															C4orf15	45		2	2	0.04		S100PBP	52	2		2	0.0384615
															KIF2C	45	2		2	0.04		TERF1	52	2		2	0.0384615
															ZBTB33	45	2		2	0.04		SPA17	26		1	1	0.0384615
															GM2A	45	2		2	0.04		DNASE1L1	26	1		1	0.0384615
															SLC33A1	45	2		2	0.04		PTMS	26		1	1	0.0384615
															TNFRSF12A	338	15		15	0.04		ARV1	26	1		1	0.0384615
															NCOA4	113	5		5	0.04		BRI3BP	26		1	1	0.0384615
															ZDHHC3	181	8		8	0.04		CABLES2	26	1		1	0.0384615
															PTPLB	68		3	3	0.04		CCDC142	26	1		1	0.0384615
															MAT2B	91	4		4	0.04		DDX59	26	1		1	0.0384615
															SLC25A3	1776	78		78	0.04		PARD6G	26	1		1	0.0384615
															KHDRBS1	365	16		16	0.04		PFKFB4	26	1		1	0.0384615
															DERL1	137	6		6	0.04		STX12	26	1		1	0.0384615
															SCHIP1	137	6		6	0.04		VTI1A	26	1		1	0.0384615
															GHITM	160	7		7	0.04		ZIC5	26	1		1	0.0384615
															LARP6	183	8		8	0.04		H1F0	391	15		15	0.0383632	yes
															ALDOA	552	24		24	0.04		BACE2	522	18	2	20	0.0383142
															HEY1	529	23		23	0.04		ADAR	262	10		10	0.0381679
															REEP5	92	3	1	4	0.04		ANXA11	262	10		10	0.0381679
															UBE3C	92	4		4	0.04		RPL19	473	14	4	18	0.038055
															ORMDL1	92	4		4	0.04		PCBP2	184	7		7	0.0380435
															ARFGAP2	92	4		4	0.04		WWTR1	789	27	3	30	0.0380228
															JAM3	92	4		4	0.04		LRCH1	79	3		3	0.0379747
															PDDC1	46	2		2	0.04		MGEA5	211	8		8	0.0379147
															C2orf7	46		2	2	0.04		TPD52L2	344	11	2	13	0.0377907
															NUDC	46	2		2	0.04		DPYSL2	159	6		6	0.0377358
															LCMT1	46		2	2	0.04		MYST2	106		4	4	0.0377358
															PSMC1P	23		1	1	0.04		SASH1	106	4		4	0.0377358
															CXorf34	23		1	1	0.04		GAPVD1	106	4		4	0.0377358
															PSCD1	23		1	1	0.04		GAPDHL10	53		2	2	0.0377358
															TTBK2	23	1		1	0.04		MFN1	53	2		2	0.0377358
															SLC16A5	23		1	1	0.04		ITGAX	53	2		2	0.0377358
															LOXL1	23		1	1	0.04		PRPSAP1	53	2		2	0.0377358
															UBR1	23		1	1	0.04		TBC1D20	53	2		2	0.0377358
															PPP1R12A	23		1	1	0.04		MRPL12	53	2		2	0.0377358
															ZNF688	23	1		1	0.04		BCAT1	398	15		15	0.0376884
															NDUFB7	23	1		1	0.04		PTP4A2	585	21	1	22	0.0376068
															REXO2	23	1		1	0.04		TOM1L2	80	2	1	3	0.0375
															CAGE1	23		1	1	0.04		ASXL2	80	2	1	3	0.0375
															CNTNAP2	23	1		1	0.04		EZR	107	4		4	0.0373832
															LOC653232	484		21	21	0.04		MARK2	134	5		5	0.0373134
															GNB2L1	278	12		12	0.04		DTX3L	189	7		7	0.037037
															SREBF2	139	6		6	0.04		WDSOF1	81		3	3	0.037037
															SEMA3A	116	5		5	0.04		DEDD	81	3		3	0.037037
															GIPC1	116	5		5	0.04		STEAP1	54	2		2	0.037037
															NARS	93	4		4	0.04		KCNIP3	54	2		2	0.037037
															SH3GLB1	93	4		4	0.04		POLR2D	54	2		2	0.037037
															CDCA8	93	4		4	0.04		BCAN	54		2	2	0.037037
															TOR1A	140	6		6	0.04		KIF13B	54	2		2	0.037037
															MTA3	117	3	2	5	0.04		MSNL1	27		1	1	0.037037
															LRRFIP1	211	8	1	9	0.04		DDEFL1	27		1	1	0.037037
															IL11	94	4		4	0.04		NXT1	27	1		1	0.037037
															TMEM43	47	1	1	2	0.04		APOA1BP	27	1		1	0.037037
															PRPF31	47	2		2	0.04		DPH4	27		1	1	0.037037
															CHERP	47	2		2	0.04		FANCC	27		1	1	0.037037
															ZC3HAV1	47	2		2	0.04		PBEF1	27		1	1	0.037037
															DNMBP	47	2		2	0.04		THEM4	27		1	1	0.037037
															CHMP5	47	2		2	0.04		TMEM166	27		1	1	0.037037
															CEP55	165	7		7	0.04		RPL27A	163	6		6	0.0368098
															PSMG2	95	4		4	0.04		FKBP5	82	3		3	0.0365854
															GGH	95	4		4	0.04		ZNF146	82	3		3	0.0365854
															YWHAG	119	5		5	0.04		TPBG	330	12		12	0.0363636
															GRB10	384	16		16	0.04		KIAA0146	110		4	4	0.0363636
															SFXN1	216	9		9	0.04		LEPROT	110	4		4	0.0363636
															MCCC2	168	7		7	0.04		INPP1	55	2		2	0.0363636
															SOX4	120	5		5	0.04	yes	KCTD6	55	2		2	0.0363636
															PWWP2A	96	4		4	0.04		AKAP13	303	10	1	11	0.0363036
															EDIL3	96	4		4	0.04		MSI2	166	6		6	0.0361446
															CCDC117	96	4		4	0.04		DERL1	166	6		6	0.0361446
															TNFRSF19	72	3		3	0.04		UBXD2	83		3	3	0.0361446
															GAPVD1	48		2	2	0.04		KIAA2018	83	3		3	0.0361446
															AHNAK	48	2		2	0.04		COPE	83	3		3	0.0361446
															ZNF365	48	2		2	0.04		VCL	443	16		16	0.0361174
															NMT1	48	2		2	0.04		ARF4	360	12	1	13	0.0361111
															DDX23	48	2		2	0.04		TCTA	111	4		4	0.036036
															TBX3	48	2		2	0.04		EHBP1	139	4	1	5	0.0359712
															HIAT1	24	1		1	0.04		PPP2CA	195	7		7	0.0358974
															NUDT14	24	1		1	0.04		TAGLN2	502	18		18	0.0358566
															ELP4	24	1		1	0.04		SPCS3	224	8		8	0.0357143
															KAZALD1	24	1		1	0.04		SFPQ	224	5	3	8	0.0357143
															LMTK2	24		1	1	0.04		CAPZB	140	4	1	5	0.0357143
															LOC221710	24		1	1	0.04		EIF2S3	140	5		5	0.0357143
															AKAP11	24	1		1	0.04		RBCK1	84	2	1	3	0.0357143
															ZFP1	24		1	1	0.04		SPIN4	56	2		2	0.0357143	yes
															RNF168	24		1	1	0.04		LARS2	56	2		2	0.0357143
															ENPP1	121	1	4	5	0.04		CDC42SE2	56		2	2	0.0357143
															SLC39A14	146	6		6	0.04		COG2	56	2		2	0.0357143
															AGBL5	73	2	1	3	0.04		CRTC2	56	2		2	0.0357143
															TBX15	73		3	3	0.04		PCNXL2	56		2	2	0.0357143
															TRIB1	73	3		3	0.04		TMEM201	56		2	2	0.0357143
															POLA2	171	7		7	0.04		BCAS3	28		1	1	0.0357143
															HERPUD1	294	12		12	0.04		IRS2	28	1		1	0.0357143
															SLC39A1	147	6		6	0.04		CDC42EP1	28	1		1	0.0357143
															CHP	98		4	4	0.04		DDX55	28		1	1	0.0357143
															WRNIP1	98	4		4	0.04		HOXB8	28	1		1	0.0357143
															COG8	49	2		2	0.04		MAP3K5	28	1		1	0.0357143
															ATP6V1D	49	2		2	0.04		RAD52	28		1	1	0.0357143
															PARK7	246	8	2	10	0.04		SDCCAG8	28	1		1	0.0357143
															TIPARP	74	3		3	0.04		SEPSECS	28		1	1	0.0357143
															TGS1	74	3		3	0.04		TP73	28		1	1	0.0357143
															ZDHHC5	124	5		5	0.04		ZNF785	28	1		1	0.0357143
															LMAN2	200	8		8	0.04		SLC25A32	254	9		9	0.0354331
															CHMP4B	125	5		5	0.04		RPL10	621	22		22	0.0354267
															MYO9B	100	2	2	4	0.04		CAPN1	226	8		8	0.0353982
															RNF111	50		2	2	0.04		KIAA0947	311	11		11	0.0353698
															ERG	50		2	2	0.04		HHEX	85	3		3	0.0352941
															ANAPC7	50	2		2	0.04		CTHRC1	227	8		8	0.0352423
															PHF12	50	2		2	0.04		BTF3	284	10		10	0.0352113
															SNRPN	25		1	1	0.04		GNB4	142	5		5	0.0352113
															ZNF292	25	1		1	0.04		YWHAZ	512	18		18	0.0351562
															CNPY2	25	1		1	0.04		FAM108C1	57		2	2	0.0350877
															ST6GAL2	25		1	1	0.04		MTMR10	57		2	2	0.0350877
															MRPS28	25		1	1	0.04		NARG1	57		2	2	0.0350877
															HSD17B1	25		1	1	0.04		TTF2	57	1	1	2	0.0350877
															LOC151579	126		5	5	0.04		NHS	57	2		2	0.0350877
															GMFB	101	4		4	0.04		ORMDL1	57	2		2	0.0350877
															CSRP1	101	4		4	0.04		SPATA2	57	2		2	0.0350877
															LASP1	152	6		6	0.04		NOTCH2NL	86		3	3	0.0348837
															LAMA4	76	3		3	0.04		NDRG1	1667	58		58	0.034793
															SSR3	507	20		20	0.04		ATN1	230	6	2	8	0.0347826
															DAD1	127	5		5	0.04		DEK	115	4		4	0.0347826
															PDE4B	305	12		12	0.04		STX16	231	8		8	0.034632
															ACO2	102	4		4	0.04		TFRC	116	4		4	0.0344828
															C12orf24	102		4	4	0.04		PTPRM	116	4		4	0.0344828
															IGF2BP1	102	4		4	0.04		SLC7A2	87	3		3	0.0344828
															PRPF6	51	2		2	0.04		LOC730094	58		2	2	0.0344828
															RDH10	51	2		2	0.04		PRMT2	58		2	2	0.0344828
															UBE2N	51		2	2	0.04		TRIM4	58	2		2	0.0344828
															APPL1	51	2		2	0.04		PCDH11X	29		1	1	0.0344828
															GATAD1	51	2		2	0.04		AHDC1	29	1		1	0.0344828
															PAICS	154	6		6	0.04		CEP250	29	1		1	0.0344828
															CBS	77	3		3	0.04		CHAF1A	29		1	1	0.0344828
															PRR6	103		4	4	0.04		CHIC1	29	1		1	0.0344828
															VCAN	103	4		4	0.04		IGFBP6	29		1	1	0.0344828
															NDUFC2	155	6		6	0.04		IRX1	29	1		1	0.0344828
															STIM1	155	6		6	0.04		NR1D1	29	1		1	0.0344828
															IDS	259	10		10	0.04		TEP1	29	1		1	0.0344828
															LOC729708	104		4	4	0.04		ZFP90	29	1		1	0.0344828
															GPX7	104	4		4	0.04		ZNF259	291	10		10	0.0343643
															MBNL1	104	4		4	0.04		CPE	262	9		9	0.0343511
															ZNF76	78	2	1	3	0.04		CD59	233	8		8	0.0343348
															ARHGEF3	52		2	2	0.04		TNKS	204	7		7	0.0343137
															TMEM131	52	2		2	0.04		PPP1R2	146	5		5	0.0342466
															MINPP1	52	2		2	0.04		ZNF217	263	9		9	0.0342205
															SEC16A	52	2		2	0.04		LTBP1	351	10	2	12	0.034188
															BXDC2	26		1	1	0.04		SLC25A36	176	6		6	0.0340909
															CDK5RAP1	26		1	1	0.04		MRFAP1	147	5		5	0.0340136
															MARCH3	26	1		1	0.04		KLHDC2	177	6		6	0.0338983
															SEC11A	26		1	1	0.04		BICD1	59	2		2	0.0338983
															TIMP2	26	1		1	0.04		C16orf7	59		2	2	0.0338983
															DDX58	26	1		1	0.04		GATAD1	59	2		2	0.0338983
															BICC1	26		1	1	0.04		IREB2	59	2		2	0.0338983
															ALAS1	105	4		4	0.04		ROR1	89	3		3	0.0337079
															BARD1	105	4		4	0.04		VAPA	892	30		30	0.0336323
															NET1	158	6		6	0.04		MED12	119	4		4	0.0336134
															ARL2BP	79	2	1	3	0.04		FOXJ3	239	8		8	0.0334728
															PSMD7	79	3		3	0.04		LRRC8A	180	6		6	0.0333333
															AP2A1	159	6		6	0.04		DOCK7	120	4		4	0.0333333
															POLRMT	53	2		2	0.04		PFKP	120	4		4	0.0333333
															OAT	53	1	1	2	0.04		EID1	90	3		3	0.0333333	yes
															CDK5RAP3	53		2	2	0.04		TMEM59	90		3	3	0.0333333
															KLF13	53	2		2	0.04		ZNF710	90	1	2	3	0.0333333
															BIVM	53	1	1	2	0.04		ADIPOR2	90	2	1	3	0.0333333
															EP300	53		2	2	0.04		PSMD7	90	3		3	0.0333333
															PSMD10	53	2		2	0.04		COG8	60	2		2	0.0333333
															ITGA2	160	6		6	0.04		PINK1	60	2		2	0.0333333
															RAC1P2	80		3	3	0.04		DIP	60		2	2	0.0333333
															FKBP4	80	3		3	0.04		RASA2	60		2	2	0.0333333
															EHD2	107	4		4	0.04		RRBP1	60	2		2	0.0333333
															KPNA4	134	5		5	0.04		TAX1BP3	60	2		2	0.0333333
															TOMM22	135	5		5	0.04		WIPF1	60		2	2	0.0333333
															PDS5A	135	5		5	0.04		ZNF644	60		2	2	0.0333333
															AMOTL1	81	2	1	3	0.04		ROCK2	30		1	1	0.0333333
															HIST1H2AC	54	2		2	0.04	yes	AP3S1	30	1		1	0.0333333
															TAF9B	54	1	1	2	0.04		C1orf142	30		1	1	0.0333333
															TBC1D22A	27		1	1	0.04		CAMK4	30	1		1	0.0333333
															GNPTG	27		1	1	0.04		MCCC1	30	1		1	0.0333333
															ZNF714	27		1	1	0.04		RND3	30		1	1	0.0333333
															COMMD10	27		1	1	0.04		SLC30A7	30		1	1	0.0333333
															TDP1	27		1	1	0.04		SNF8	30		1	1	0.0333333
															POMT2	27	1		1	0.04		STRAP	30	1		1	0.0333333
															PFN2	706	26		26	0.04		USP53	30	1		1	0.0333333
															DAZAP2	299	11		11	0.04		ZMYM1	30	1		1	0.0333333
															MIF	82		3	3	0.04		PABPC4	362	12		12	0.0331492
															FLJ22662	82		3	3	0.04		ST3GAL1	121	4		4	0.0330579
															GSPT1	82	3		3	0.04		EIF4EBP2	182	6		6	0.032967
															SCARA3	219	8		8	0.04		TOMM40	182	6		6	0.032967
															YWHAB	493	18		18	0.04		ATG4B	91	2	1	3	0.032967
															HNRPK	550		20	20	0.04		FKBP1A	243	8		8	0.0329218
															C5orf15	110	4		4	0.04		PRKAR1A	608	20		20	0.0328947
															PPP5C	110	4		4	0.04		NONO	669	22		22	0.0328849
															FAM20B	55	2		2	0.04		GNA12	365	12		12	0.0328767
															MAP2K4	55	2		2	0.04		C13orf8	274		9	9	0.0328467
															PDLIM4	55	2		2	0.04		NUDT4	183	4	2	6	0.0327869
															UAP1	55	2		2	0.04		CNOT7	122	4		4	0.0327869
															CNP	55	2		2	0.04		RRAS	61	2		2	0.0327869
															CNOT6	55	2		2	0.04		PNO1	61		2	2	0.0327869
															TGFB1	248	9		9	0.04		SUV39H1	61	2		2	0.0327869
															ETF1	166	6		6	0.04		SLC38A1	306	10		10	0.0326797
															MRPL34	83	3		3	0.04		CAB39	184	3	3	6	0.0326087
															SETD5	111	4		4	0.04		GCLC	123	4		4	0.0325203
															XBP1	111	4		4	0.04		CLPX	154		5	5	0.0324675
															MLPH	195	5	2	7	0.04		TBX2	216	7		7	0.0324074
															GUK1	280	10		10	0.04		PITPNC1	278	9		9	0.0323741
															CCDC90B	112		4	4	0.04		PCBP1	340	11		11	0.0323529	yes
															DNAJA2	56		2	2	0.04		WIPI2	186	6		6	0.0322581
															FBXW2	56	2		2	0.04		BRPF1	124	4		4	0.0322581
															FKBP1C	56		2	2	0.04		MAF	93	3		3	0.0322581	yes
															SNRPA	56	2		2	0.04		ROD1	93		3	3	0.0322581
															GTPBP1	56	2		2	0.04		ZYG11B	93	3		3	0.0322581
															FUT11	56	2		2	0.04		ZCRB1	62	2		2	0.0322581
															PAPSS1	28	1		1	0.04		RPL31	62	2		2	0.0322581
															RBMS1	28		1	1	0.04		CYBRD1	62	2		2	0.0322581
															C3orf23	28		1	1	0.04		RIN3	62	2		2	0.0322581
															C18orf37	28		1	1	0.04		GJD3	31	1		1	0.0322581	yes
															ZNF503	28	1		1	0.04		C16orf62	31		1	1	0.0322581
															SLC35E3	28	1		1	0.04		CXXC6	31		1	1	0.0322581
															RUNDC1	28	1		1	0.04		C12orf5	31	1		1	0.0322581
															HNRPUL1	365		13	13	0.04		CAMTA1	31		1	1	0.0322581
															ILF3	197	7		7	0.04		CHMP5	31		1	1	0.0322581
															MRPL47	226	8		8	0.04		COX6B1	31	1		1	0.0322581
															TRIP12	113	3	1	4	0.04		FAM79A	31		1	1	0.0322581
															PPA2	113	4		4	0.04		KCNH3	31	1		1	0.0322581
															CCT8	113	4		4	0.04		LOC388610	31		1	1	0.0322581
															TIMP1	170	6		6	0.04		PNKD	31		1	1	0.0322581
															HIF1A	170	6		6	0.04		SERTAD2	31	1		1	0.0322581
															ATP6V0D1	85	3		3	0.04		SRD5A3	31	1		1	0.0322581
															SFRS11	85		3	3	0.04		WDR48	31	1		1	0.0322581
															LEPRE1	171	6		6	0.04		STXBP1	435	14		14	0.0321839
															OSBPL8	114	4		4	0.04		TFG	873	28		28	0.0320733
															SMARCD1	114	4		4	0.04		ATP6V0A2	94	1	2	3	0.0319149
															SCO1	57	2		2	0.04		CRKL	94	3		3	0.0319149
															CDKN1B	57	2		2	0.04		ANKRD11	565	16	2	18	0.0318584
															TM9SF3	57		2	2	0.04		MAPKBP1	157	5		5	0.0318471
															VKORC1	57	2		2	0.04		ITGAV	189	6		6	0.031746
															FN1	1256	44		44	0.04		CUX1	189	6		6	0.031746
															RPL8	516	18		18	0.03		TRIM33	126	4		4	0.031746
															IGF2BP2	115	2	2	4	0.03		WARS	126	4		4	0.031746
															PLEKHA1	115	3	1	4	0.03		SLC25A17	63		2	2	0.031746
															MDM2	115	4		4	0.03		ZNF192	63		2	2	0.031746
															ACLY	173	6		6	0.03		BNC1	63	2		2	0.031746
															NETO2	405	14		14	0.03		NAT12	63		2	2	0.031746
															SKP1	290	10		10	0.03		UBE2I	379	12		12	0.0316623
															C3orf63	58		2	2	0.03		RTN4	380	12		12	0.0315789
															RNF126	58	2		2	0.03		KLHL5	95	3		3	0.0315789
															HOXA9	58	2		2	0.03		SERBP1	254	8		8	0.0314961
															TCFL5	58	2		2	0.03		LOC134997	127		4	4	0.0314961
															POMP	58	2		2	0.03		C3orf63	127		4	4	0.0314961
															HPS1	58		2	2	0.03		IRF2BP2	127	4		4	0.0314961
															FAM8A1	58	2		2	0.03		ANXA5	159	5		5	0.0314465
															FRAT2	29	1		1	0.03	yes	CNBP	191	6		6	0.0314136
															TMEM60	29	1		1	0.03		NUS1	192	6		6	0.03125
															IL10RB	29	1		1	0.03		CHRNA5	96	3		3	0.03125
															ENO2	29	1		1	0.03		PDPK2	96		3	3	0.03125
															FBN2	29	1		1	0.03		WHSC2	96		3	3	0.03125
															UQCC	29		1	1	0.03		DLGAP4	96	3		3	0.03125
															PDS5B	29		1	1	0.03		CCDC45	64		2	2	0.03125
															C7orf27	29		1	1	0.03		GIT2	64	2		2	0.03125
															KIAA0649	29		1	1	0.03		FBXO38	64		2	2	0.03125
															ZBTB5	29	1		1	0.03		GBA2	64	2		2	0.03125
															ACOT9	29		1	1	0.03		KPNA2	64	2		2	0.03125
															RBBP9	29	1		1	0.03		MDFIC	64	2		2	0.03125
															GADD45GIP1	117	4		4	0.03		LOC440514	32		1	1	0.03125
															RPS5	615	20	1	21	0.03		UBE2A	32		1	1	0.03125
															BTBD10	88	3		3	0.03		COL19A1	32		1	1	0.03125
															DNAJC8	88	3		3	0.03		DENND4C	32		1	1	0.03125
															C9orf105	88		3	3	0.03		FBXL12	32	1		1	0.03125
															OSTM1	118	4		4	0.03		HAND2	32	1		1	0.03125
															NCAPD2	59	2		2	0.03		IPMK	32		1	1	0.03125
															NAE1	59		2	2	0.03		TMEM9	32		1	1	0.03125
															DHX40	59	2		2	0.03		AP2B1	321	10		10	0.0311526
															EIF2AK4	59	2		2	0.03		NFE2L2	193	6		6	0.0310881
															NR2F2	59	2		2	0.03		SVIL	354	9	2	11	0.0310734
															DULLARD	59		2	2	0.03		POLD2	97	3		3	0.0309278
															MMD	59	2		2	0.03		LOC284393	356		11	11	0.0308989
															HUWE1	59	2		2	0.03		TMEM127	130		4	4	0.0307692
															KCTD10	59	2		2	0.03		ARHGAP29	65		2	2	0.0307692
															AARS	59	2		2	0.03		ICT1	65	2		2	0.0307692
															MRPS35	59	2		2	0.03		CTDSPL	65	2		2	0.0307692
															BACE2	325	9	2	11	0.03		EPS15	65		2	2	0.0307692
															CD47	207	4	3	7	0.03		PIK3R2	488	14	1	15	0.0307377
															ARL4C	208	7		7	0.03	yes	TMEM51	619		19	19	0.0306947
															LMNB2	179	6		6	0.03		MYLK	163	4	1	5	0.0306748
															KIAA0040	239	8		8	0.03		MBNL1	196	6		6	0.0306122
															YBX1P1	329		11	11	0.03		TTC3	329	10		10	0.0303951
															PRDX1	180	6		6	0.03		CDCA8	132	4		4	0.030303
															SMAD5	60		2	2	0.03		SPHK1	132	4		4	0.030303
															PFAAP5	60		2	2	0.03		ULK3	99	3		3	0.030303
															SMCR7L	60		2	2	0.03		FBL	66	2		2	0.030303
															GNA13	60	2		2	0.03		RHOF	66	1	1	2	0.030303
															RGS17	60		2	2	0.03		UTP11L	66	2		2	0.030303
															ICAM1	60	2		2	0.03		PLP2	66	2		2	0.030303
															SMARCA5	30	1		1	0.03		C8orf40	33		1	1	0.030303
															TMEM16K	30		1	1	0.03		C1orf174	33	1		1	0.030303
															NCOA2	30	1		1	0.03		C9orf25	33		1	1	0.030303
															RNPEPL1	30	1		1	0.03		DBF4	33	1		1	0.030303
															ECH1	30		1	1	0.03		HBS1L	33		1	1	0.030303
															TBC1D13	30	1		1	0.03		HOXC13	33	1		1	0.030303
															CCDC137	30	1		1	0.03		LOC643873	33		1	1	0.030303
															RPS24	182	5	1	6	0.03		NEK2	33	1		1	0.030303
															GLRX3	182	6		6	0.03		PFAAP5	33		1	1	0.030303
															EI24	182	6		6	0.03		POLH	33	1		1	0.030303
															TSPAN9	91	2	1	3	0.03		RAB4B	33	1		1	0.030303
															GABARAP	91	3		3	0.03		WDR68	199		6	6	0.0301508
															KIAA0947	91	3		3	0.03		SFRS2B	199		6	6	0.0301508
															KIAA0196	91	3		3	0.03		PDIA4	399	12		12	0.0300752
															TUBGCP2	122	4		4	0.03		CNN2	133	4		4	0.0300752
															FAT	61		2	2	0.03		ENO1	1100	31	2	33	0.03
															IRX2	61	2		2	0.03		ZFPM2	200	6		6	0.03
															MCL1	275	9		9	0.03		RBM42	100	3		3	0.03
															VEZF1	276	9		9	0.03		ARMC1	100	3		3	0.03
															LGALS1	461	13	2	15	0.03		ICK	201	6		6	0.0298507
															DHX30	123	4		4	0.03		KIF21B	134	4		4	0.0298507
															FOXK2	124	2	2	4	0.03		C6orf89	101	3		3	0.029703
															HSPD1	124	4		4	0.03		CORO2B	101	3		3	0.029703
															BHLHB2	62		2	2	0.03		HSPA5	337	10		10	0.0296736
															PRKAR1B	62		2	2	0.03		TTC19	136	4		4	0.0294118
															FAM108B1	62		2	2	0.03		CCDC117	136	4		4	0.0294118
															UBE2O	62	2		2	0.03		LRP12	136	4		4	0.0294118
															HES1	62	2		2	0.03		LPP	102	3		3	0.0294118
															FBL	62	2		2	0.03		CCDC124	68	2		2	0.0294118
															NIP7	62	2		2	0.03		COMMD7	68	2		2	0.0294118
															CASP3	62	2		2	0.03		INCENP	68	2		2	0.0294118
															THOC4	31		1	1	0.03		RPL18A	68	2		2	0.0294118
															MAP3K12	31		1	1	0.03		NEK4	34		1	1	0.0294118
															ZBTB2	31		1	1	0.03		SPOPL	34	1		1	0.0294118
															MFSD11	31		1	1	0.03		CRIPT	34	1		1	0.0294118
															TRUB1	31	1		1	0.03		JMJD1A	34		1	1	0.0294118
															TWIST1	31	1		1	0.03		THOC7	34	1		1	0.0294118
															WASF3	31	1		1	0.03		ABCB10	34	1		1	0.0294118
															SIN3B	31		1	1	0.03		ANKRD9	34	1		1	0.0294118
															DMWD	31		1	1	0.03		BBS10	34	1		1	0.0294118
															SNX24	31		1	1	0.03		GALNACT-2	34		1	1	0.0294118
															RPL19	1002	32		32	0.03		PLEKHH1	34	1		1	0.0294118
															UBE3A	94	3		3	0.03		RFC3	34	1		1	0.0294118
															CPT1A	126	2	2	4	0.03		SH3BGRL	34	1		1	0.0294118
															KCNG1	126	3	1	4	0.03		SLC39A11	34		1	1	0.0294118
															RPL12P4	63		2	2	0.03		TMEM87B	34		1	1	0.0294118
															DLAT	63	1	1	2	0.03		ZNF22	34	1		1	0.0294118
															ATG2B	63	2		2	0.03		ALDH3A2	137	4		4	0.0291971
															TERF2	63	2		2	0.03		PUM1	137	4		4	0.0291971
															EXOC3	63	2		2	0.03		GNG12	343	10		10	0.0291545
															EAF1	63	2		2	0.03		DENR	103	3		3	0.0291262
															ZYG11B	63	2		2	0.03		C9orf3	103		3	3	0.0291262
															TBC1D9B	63		2	2	0.03		HEATR2	103	2	1	3	0.0291262
															HJURP	221	6	1	7	0.03		VIM	2689	70	8	78	0.0290071
															IGFBP7	664	20	1	21	0.03		EIF3B	276	8		8	0.0289855
															APEX1	253	8		8	0.03		LOC284352	138		4	4	0.0289855
															RPS27A	285	9		9	0.03		SNRPD2	138	4		4	0.0289855
															bA327L3.4	96		3	3	0.03		PIGK	69		2	2	0.0289855
															LARS	64	2		2	0.03		KIAA0368	69		2	2	0.0289855
															DENR	64	2		2	0.03		ADAMTS2	69	2		2	0.0289855
															C1orf59	32		1	1	0.03		DRAP1	69	2		2	0.0289855
															CLIP1	32		1	1	0.03		LRP4	69	2		2	0.0289855
															RGS2	32	1		1	0.03		MGC3032	69		2	2	0.0289855
															CAMSAP1	32	1		1	0.03		RAB14	69	2		2	0.0289855
															CDC16	32	1		1	0.03		NPTXR	69	2		2	0.0289855
															GMEB2	32	1		1	0.03		PAFAH1B2	69		2	2	0.0289855
															SLC35E4	32	1		1	0.03		RCN2	69	2		2	0.0289855
															ELOVL6	32		1	1	0.03		EGFR	518	11	4	15	0.0289575
															RANBP3	32		1	1	0.03		SFRS7	173		5	5	0.0289017
															GTPBP4	32		1	1	0.03		TNRC6B	173	5		5	0.0289017
															WDSOF1	193		6	6	0.03		EIF5	658	19		19	0.0288754
															H1F0	258	8		8	0.03	yes	IGF2BP2	208	4	2	6	0.0288462
															RAB2A	129	4		4	0.03		GSTP1	104	3		3	0.0288462
															UXS1	97	3		3	0.03		PARP14	104	3		3	0.0288462
															SULF2	97	3		3	0.03		ARL6IP5	104	3		3	0.0288462
															HNRPH1	65		2	2	0.03		DST	139	4		4	0.028777
															N4BP1	65	2		2	0.03		LOC125208	348		10	10	0.0287356
															SLC14A1	391	8	4	12	0.03		CD164	174	5		5	0.0287356
															ORC5L	98		3	3	0.03		SLC6A8	105	3		3	0.0285714
															FMNL3	131	4		4	0.03		RAI16	70		2	2	0.0285714
															PLAU	263	8		8	0.03		ABCC4	70		2	2	0.0285714
															ITGA3	855	26		26	0.03		GCLM	70	2		2	0.0285714
															LAPTM4B	1122	34		34	0.03		LEMD3	70	2		2	0.0285714
															ANXA5	264	8		8	0.03		SUMO2	70	2		2	0.0285714
															SLC1A5	99	3		3	0.03		TAF4B	70	2		2	0.0285714
															PLEKHO1	66	2		2	0.03		EPS15L1	35		1	1	0.0285714
															TACC1	66	2		2	0.03		YIPF4	35	1		1	0.0285714
															PCMTD2	66	2		2	0.03		CISD2	35	1		1	0.0285714
															SLC39A10	33		1	1	0.03		CRY2	35	1		1	0.0285714
															IDH3G	33		1	1	0.03		DTL	35	1		1	0.0285714
															ABTB2	33	1		1	0.03		NPAL3	35		1	1	0.0285714
															PXMP3	33		1	1	0.03		PHF10	35		1	1	0.0285714
															SRP9	266	8		8	0.03		RTN2	35		1	1	0.0285714
															SPCS1	133	4		4	0.03		VAMP3	246	1	6	7	0.0284553
															RPL3P4	100		3	3	0.03		YBX1P1	176		5	5	0.0284091
															CTBS	100	3		3	0.03		ANTXR2	141	4		4	0.0283688
															DUSP14	100	3		3	0.03		RHOBTB3	141	3	1	4	0.0283688
															RPS13	267	8		8	0.03		ANKRD10	106		3	3	0.0283019
															ROBO1	67		2	2	0.03		DHRSX	106	3		3	0.0283019
															FAM89A	67	2		2	0.03		MAP1LC3B	106	3		3	0.0283019
															C7orf42	67		2	2	0.03		WHSC1	319	9		9	0.0282132
															C20orf112	135	4		4	0.03		AP1G1	142	4		4	0.028169
															FAM49B	170	5		5	0.03		AKAP10	71	1	1	2	0.028169
															ATP5O	136	2	2	4	0.03		SLC22A23	71	2		2	0.028169
															C15orf15	68		2	2	0.03		ST8SIA2	71	2		2	0.028169
															ANKRD13A	68		2	2	0.03		FTH1	178	5		5	0.0280899
															CDC42EP4	68	2		2	0.03		NSD1	107	2	1	3	0.0280374
															THG1L	68	2		2	0.03		KIAA0430	107	3		3	0.0280374
															SRA1	68		2	2	0.03		PHLDB1	250	6	1	7	0.028
															HOXB3	34	1		1	0.03		LPIN2	429	9	3	12	0.027972
															ATF1	34		1	1	0.03		HNRPUL1	1002		28	28	0.0279441
															C6orf62	34	1		1	0.03		PTK2	216	6		6	0.0277778
															UBXD4	34		1	1	0.03		UBFD1	144	4		4	0.0277778
															EEFSEC	34		1	1	0.03		MLSTD2	108		3	3	0.0277778
															TNKS	34	1		1	0.03		YRDC	72	2		2	0.0277778
															PTK9P	34		1	1	0.03		CCDC3	72	2		2	0.0277778
															C1QBP	515	15		15	0.03		HERC1	72	2		2	0.0277778
															LOC653314	172		5	5	0.03		CSTF3	36	1		1	0.0277778
															LDOC1	69	2		2	0.03	yes	AXIN2	36	1		1	0.0277778
															IER5	69	2		2	0.03	yes	COQ10B	36	1		1	0.0277778
															MSI2	69	2		2	0.03		GMIP	36	1		1	0.0277778
															ANKRD57	69		2	2	0.03		NOPE	36		1	1	0.0277778
															TAF10	104	3		3	0.03		VCAN	289	8		8	0.0276817
															LAMP2	139	4		4	0.03		RAC1	217	4	2	6	0.0276498
															LOC643446	245		7	7	0.03		TRHDE	217	6		6	0.0276498
															ZBTB38	105	2	1	3	0.03		HSP90AB1	544	13	2	15	0.0275735
															BAG3	70	2		2	0.03		THOC3	218	6		6	0.0275229
															SLC35A5	70	2		2	0.03		AXUD1	109		3	3	0.0275229
															STRAP	70	2		2	0.03		LAPTM4B	1021		28	28	0.0274241
															ARMC6	70	2		2	0.03		C10orf56	73		2	2	0.0273973
															CEBPB	35	1		1	0.03	yes	C5orf15	73	2		2	0.0273973
															TFB2M	35	1		1	0.03		TULP4	73	2		2	0.0273973
															NOTCH2NL	35		1	1	0.03		TIMP3	1430	39		39	0.0272727
															DYNLT1	35	1		1	0.03		H6PD	553	14	1	15	0.0271248
															AHNAK2	35	1		1	0.03		FSCN1	1403	38		38	0.0270848
															DLG5	35	1		1	0.03		SRRM2	962	24	2	26	0.027027
															RHOT1	35		1	1	0.03		RHOB	444	12		12	0.027027	yes
															KIAA0265	35		1	1	0.03		IFT57	222	6		6	0.027027
															LRRC58	176	5		5	0.03		HOXB9	185	5		5	0.027027
															PTDSS1	176	5		5	0.03		BAT2D1	185		5	5	0.027027
															JMJD1C	106	3		3	0.03		RB1	111	3		3	0.027027
															DHFR	248	7		7	0.03		GUF1	74	2		2	0.027027
															EIF3M	142	4		4	0.03		CHD2	74	2		2	0.027027
															ZNHIT1	71	2		2	0.03		EDARADD	74	2		2	0.027027
															TRIP13	71	2		2	0.03		RPS12	37	1		1	0.027027
															MMP1	499	14		14	0.03		SIPA1L2	37	1		1	0.027027
															KLHDC2	214	6		6	0.03		OCIAD2	37		1	1	0.027027
															ARCN1	214	6		6	0.03		ZNF574	37	1		1	0.027027
															CAPZB	143	4		4	0.03		ZNF783	37		1	1	0.027027
															ARHGDIA	465	13		13	0.03		ZDHHC3	372	10		10	0.0268817
															NONO	502	14		14	0.03		CHP	186		5	5	0.0268817
															PRKAA1	287	8		8	0.03		ABHD2	746	20		20	0.0268097
															STAMBP	180	5		5	0.03		TRIM65	224	6		6	0.0267857
															GNA12	108	3		3	0.03		TRAP1	224	6		6	0.0267857
															HSPA9	72	2		2	0.03		DUSP7	112	3		3	0.0267857
															GLA	72	2		2	0.03		ZBED1	112	3		3	0.0267857
															TANK	72	2		2	0.03		TOP1	187	3	2	5	0.026738
															HNRPA3	72		2	2	0.03		ATMIN	187		5	5	0.026738
															RAP2B	36	1		1	0.03	yes	DYRK2	225	6		6	0.0266667
															SPPL2A	36	1		1	0.03		TERF2	150	4		4	0.0266667
															JAGN1	36	1		1	0.03		C16orf80	75	2		2	0.0266667
															MEA1	36	1		1	0.03		KLHL29	75	1	1	2	0.0266667
															ENO1	1662	43	3	46	0.03		TEX10	75	2		2	0.0266667
															UHRF2	145	4		4	0.03		PALM2	75		2	2	0.0266667
															C18orf10	109		3	3	0.03		RNF216	75	2		2	0.0266667
															MRFAP1	109	3		3	0.03		RDBP	263		7	7	0.026616
															MRPS16	73	2		2	0.03		CCT2	113	2	1	3	0.0265487
															RNF41	183	5		5	0.03		TMEM66	113		3	3	0.0265487
															KTI12	110	3		3	0.03	yes	PSMD14	113		3	3	0.0265487
															FAM130A1	110		3	3	0.03		CALM1	1168	30	1	31	0.0265411
															TMEM158	184	5		5	0.03		DPYSL3	455	12		12	0.0263736
															FAM60A	258	3	4	7	0.03		LRRFIP1	456	12		12	0.0263158
															CITED2	258	7		7	0.03		F2RL1	266	6	1	7	0.0263158
															STK10	74	2		2	0.03		MBD2	76	2		2	0.0263158
															FAM33A	74		2	2	0.03		PRKCI	76	2		2	0.0263158
															MAPRE1	74	2		2	0.03		ADAM10	76	2		2	0.0263158
															KIAA2013	74	2		2	0.03		SOX2	38	1		1	0.0263158	yes
															SPRY4	74	2		2	0.03		MRPS7	38	1		1	0.0263158
															CENPH	37	1		1	0.03	yes	HNRPH3	38		1	1	0.0263158
															TMEM128	37		1	1	0.03		CD9	38		1	1	0.0263158
															NUDT19	37	1		1	0.03		DNAJB6	38		1	1	0.0263158
															SASH1	37	1		1	0.03		GPR108	38	1		1	0.0263158
															PPP1R13B	37	1		1	0.03		IFITM3	38		1	1	0.0263158
															GOLGA5	37	1		1	0.03		LOC389333	38		1	1	0.0263158
															PROCR	37	1		1	0.03		POMZP3	38		1	1	0.0263158
															POLB	37	1		1	0.03		HEY2	229	6		6	0.0262009
															SLC31A1	37	1		1	0.03		SEPT2	459	12		12	0.0261438
															WASL	37	1		1	0.03		LOC389342	268		7	7	0.0261194
															PPIL1	186	5		5	0.03		ANLN	115	3		3	0.026087
															SEPT2	447	12		12	0.03		ORAI2	115	3		3	0.026087
															THAP11	112	3		3	0.03	yes	STK24	1114	29		29	0.0260323
															HEXA	112	1	2	3	0.03		EEF1D	77		2	2	0.025974
															PSMA2	75		2	2	0.03		TAF10	77	2		2	0.025974
															CETN2	75	2		2	0.03		LIN7C	77	2		2	0.025974
															GRPEL2	75	2		2	0.03		NUDT5	77	2		2	0.025974
															DCTD	75		2	2	0.03		OAZ1	501	13		13	0.0259481
															DUSP5	263	7		7	0.03		SRM	193	5		5	0.0259067
															ABHD2	226	6		6	0.03		OSMR	232	6		6	0.0258621
															GAPDH	3845	100	2	102	0.03		KIAA0999	155		4	4	0.0258065
															JUND	227	6		6	0.03	yes	FOXO3	155	2	2	4	0.0258065
															ATP5G3	342	9		9	0.03		DUSP4	155	4		4	0.0258065
															MRPS27	152	1	3	4	0.03		C2orf34	156		4	4	0.025641
															EIF2AK1	152	4		4	0.03		CD97	117	3		3	0.025641
															XTP3TPA	114		3	3	0.03		HELZ	78	1	1	2	0.025641
															GAPDHP1	114		3	3	0.03		ZFHX4	78	2		2	0.025641
															YARS	76	2		2	0.03		PPIF	78	2		2	0.025641
															KIAA0152	76		2	2	0.03		RIN1	39	1		1	0.025641
															LIX1L	76	2		2	0.03		CBX7	39		1	1	0.025641
															CGI-96	76		2	2	0.03		LEPROTL1	39	1		1	0.025641
															NAGLU	38		1	1	0.03		NY-SAR-48	39		1	1	0.025641
															RNF25	38	1		1	0.03		SLBP	39		1	1	0.025641
															RRAS2	38	1		1	0.03		SLC45A3	39		1	1	0.025641
															ZNF22	38	1		1	0.03		TARBP1	39		1	1	0.025641
															CCDC44	38		1	1	0.03		UNC45A	39		1	1	0.025641
															CPD	38	1		1	0.03		ITGB1	548	13	1	14	0.0255474
															SNX2	38		1	1	0.03		IGFBP3	1412	36		36	0.0254958
															ATXN10	153	4		4	0.03		PARK7	157	4		4	0.0254777
															RPL27	460	12		12	0.03		C1orf144	275		7	7	0.0254545
															NDUFA4	115	3		3	0.03		UBE4B	237	6		6	0.0253165
															ISOC1	115	3		3	0.03		SLCO4A1	158	2	2	4	0.0253165
															ACTR1B	77	2		2	0.03		RRM1	158	2	2	4	0.0253165
															CCNB2	77	2		2	0.03		RPS23	158	4		4	0.0253165
															HSPB1	77	2		2	0.03		YLPM1	79	2		2	0.0253165
															DKK3	232	6		6	0.03		COL27A1	79		2	2	0.0253165
															FAM62B	116		3	3	0.03		DEGS1	79	2		2	0.0253165
															EIF3G	116	3		3	0.03		CTBP2	79		2	2	0.0253165
															PLK1	466	10	2	12	0.03		SLC20A1	435	10	1	11	0.0252874
															SERPINE1	662	17		17	0.03		GPI	317	8		8	0.0252366
															PHF20L1	156	4		4	0.03		RBM33	119	2	1	3	0.0252101
															DUSP1	117	3		3	0.03		SFRS2IP	119		3	3	0.0252101
															ATG4B	78	2		2	0.03		WDR82	159	4		4	0.0251572
															COX7B	39	1		1	0.03		RNF11	199	5		5	0.0251256
															C9orf140	39		1	1	0.03		APOBEC3C	239	6		6	0.0251046
															GPRIN1	39	1		1	0.03		COPA	319	8		8	0.0250784
															C1orf9	39		1	1	0.03		IER5	160	4		4	0.025	yes
															CAPN2	313	8		8	0.03		EXOC2	80	2		2	0.025
															COPS3	157	4		4	0.03		C8orf33	80	2		2	0.025
															BUD13	157	4		4	0.03		SLC20A2	80		2	2	0.025
															EMP1	275	6	1	7	0.03		TOP3A	80	2		2	0.025
															STARD7	197	5		5	0.03		IL11	80	2		2	0.025
															ANKRD10	79		2	2	0.03		PPP2R4	80		2	2	0.025
															TNKS2	79		2	2	0.03		SH3RF1	80	2		2	0.025
															KRAS	79	2		2	0.03		MAX	40	1		1	0.025
															YIF1A	159	4		4	0.03		TMF1	40		1	1	0.025
															MAP1LC3B	159	4		4	0.03		GATA4	40	1		1	0.025
															YY1	360	9		9	0.03		LRRC16	40		1	1	0.025
															CLPX	120	3		3	0.03		NOTCH3	40	1		1	0.025
															EIF2S1	120	3		3	0.03		PMAIP1	40	1		1	0.025
															C6orf120	80	2		2	0.03	yes	R3HDM1	40		1	1	0.025
															TUBB2A	80	2		2	0.03		RPS6	601	15		15	0.0249584
															LOC388610	80		2	2	0.03		UBP1	401	10		10	0.0249377
															SNX9	80	2		2	0.03		RBM9	361		9	9	0.0249307
															ADIPOR2	80	2		2	0.03		SMG7	161	4		4	0.0248447
															LOC401019	40		1	1	0.03		PLAU	564	14		14	0.0248227
															KIAA0888	40		1	1	0.03		FN1	4073	96	5	101	0.0247974
															SNTA1	40	1		1	0.03		TRIM27	121	2	1	3	0.0247934
															HBEGF	40	1		1	0.03		NDUFC2	121	3		3	0.0247934
															RPS20	402	10		10	0.02		LASP1	364	9		9	0.0247253
															ERH	161	4		4	0.02		ACTL6A	162	4		4	0.0246914
															BHLHB3	161		4	4	0.02		FOSL1	162	2	2	4	0.0246914
															VCL	161	4		4	0.02		CHMP1B	81	2		2	0.0246914	yes
															EIF5A	645	16		16	0.02		TRIP13	81	2		2	0.0246914
															OAZ1	1052	25	1	26	0.02		ZNRF3	81	2		2	0.0246914
															LOC57228	122		3	3	0.02		DKK3	284	6	1	7	0.0246479
															OLA1	163	4		4	0.02		DEAF1	203	3	2	5	0.0246305
															CD109	245	6		6	0.02		C22orf9	122		3	3	0.0245902
															LPIN2	205	5		5	0.02		USF2	122	2	1	3	0.0245902
															TXNRD1	123		3	3	0.02		SPSB1	204	5		5	0.0245098
															PRICKLE4	123		3	3	0.02		FKBP9	245	6		6	0.0244898
															RBM3	123	3		3	0.02		AP1M1	164	4		4	0.0243902
															EDARADD	82	2		2	0.02		CTNNAL1	123	3		3	0.0243902
															C9orf3	82	2		2	0.02		GTPBP2	123	3		3	0.0243902
															PIAS1	41	1		1	0.02		LOC651250	82		2	2	0.0243902
															TBC1D8	41		1	1	0.02		AGPAT5	82	2		2	0.0243902
															C14orf166	41	1		1	0.02		SS18	82	2		2	0.0243902
															MCC	41		1	1	0.02		N-PAC	82		2	2	0.0243902
															TCP1	165	4		4	0.02		GAPDHS	41		1	1	0.0243902
															TIMP3	537	13		13	0.02		KIAA1622	41		1	1	0.0243902
															SUCLG1	166	4		4	0.02		C5orf22	41	1		1	0.0243902
															NUSAP1	166	4		4	0.02		CTTNBP2NL	41	1		1	0.0243902
															PLEKHA2	83	2		2	0.02		GABRE	41		1	1	0.0243902
															SFRP1	916	22		22	0.02		KIAA1530	41		1	1	0.0243902
															PRDX4	334	8		8	0.02		PLTP	41		1	1	0.0243902
															TXNDC5	418	10		10	0.02		MGLL	493	12		12	0.0243408
															PTMA	209	4	1	5	0.02		ABL1	411	10		10	0.0243309
															C20orf108	252		6	6	0.02		RPL15	617	15		15	0.0243112
															SLC9A7	84		2	2	0.02		MTA1	247	6		6	0.0242915
															C3orf67	84		2	2	0.02		PGK1	454	11		11	0.0242291
															PSMG3	84	2		2	0.02		VEGFC	289	7		7	0.0242215
															TARDBP	42	1		1	0.02		PPFIBP1	496	12		12	0.0241935
															NMD3	42	1		1	0.02		VPS53	124		3	3	0.0241935
															DONSON	42	1		1	0.02		RNF5	207	5		5	0.0241546
															RPLP0-like	717		17	17	0.02		SACS	249	6		6	0.0240964
															GLUD2	127	3		3	0.02	yes	MLL4	83		2	2	0.0240964
															SNX3	255	6		6	0.02		VAC14	375	9		9	0.024
															DPYSL3	170	4		4	0.02		C2orf29	125		3	3	0.024
															SF3B2	85		2	2	0.02		TGFBR2	502	12		12	0.0239044
															ATP2A2	85	2		2	0.02		C19orf43	335	8		8	0.0238806
															SR140	85		2	2	0.02		SYNJ2	335	8		8	0.0238806
															FRMD3	85		2	2	0.02		COL12A1	252	6		6	0.0238095
															DBNL	85		2	2	0.02		LMNB1	210	5		5	0.0238095
															CAPRIN2	85		2	2	0.02		BBX	84		2	2	0.0238095
															MBTPS1	85	1	1	2	0.02		LARS	84	1	1	2	0.0238095
															SPRED1	128	1	2	3	0.02		RAB11FIP1	84	2		2	0.0238095
															PIK3R2	171	4		4	0.02		RPSAP15	84		2	2	0.0238095
															AP2B1	172	4		4	0.02		ADAMTS1	84	2		2	0.0238095
															PSMA5	172	4		4	0.02		CACNB1	42	1		1	0.0238095
															CTSA	129	3		3	0.02		DPP7	42	1		1	0.0238095
															PSMB1	86	2		2	0.02		SPRED2	253	6		6	0.0237154
															EXOSC6	43	1		1	0.02	yes	RPSA	464	10	1	11	0.0237069
															WDR54	43	1		1	0.02		SRP72	422	10		10	0.0236967
															PRCC	43	1		1	0.02		NFYC	422	9	1	10	0.0236967
															WDR12	43	1		1	0.02		ZFP36L2	422	10		10	0.0236967
															CSGlcA-T	43		1	1	0.02		GSPT1	169	4		4	0.0236686
															TERF1	43		1	1	0.02		ZBTB38	169	4		4	0.0236686
															SLC25A44	43	1		1	0.02		STK4	169	4		4	0.0236686
															EGLN1	43	1		1	0.02		LMNA	803	19		19	0.0236613
															GTPBP3	43		1	1	0.02		EWSR1	127		3	3	0.023622
															UNC119B	43	1		1	0.02		ATXN2L	509	12		12	0.0235756
															KDELR2	433	10		10	0.02		SMARCE1	85	2		2	0.0235294
															PIGK	87	2		2	0.02		SLC30A1	85	1	1	2	0.0235294
															JTB	262	6		6	0.02		TCERG1	85	2		2	0.0235294
															STK4	88	1	1	2	0.02		USP9X	85	2		2	0.0235294
															FOSL1	88	1	1	2	0.02		CC2D1B	85	2		2	0.0235294
															RMND5A	44	1		1	0.02		DDX27	85	2		2	0.0235294
															THAP10	44	1		1	0.02		MRPS10	85	2		2	0.0235294
															MLLT6	44	1		1	0.02		SEPW1	85	2		2	0.0235294
															NSMCE4A	177	4		4	0.02		AHR	681	16		16	0.0234949
															FAM104A	89	2		2	0.02		RPLP1	341	8		8	0.0234604
															UQCRQ	134	3		3	0.02		BMI1	256	6		6	0.0234375
															NDFIP1	134	3		3	0.02		ZNFX1	171	4		4	0.0233918
															PON2	179	4		4	0.02		ABCA2	171	4		4	0.0233918
															HEBP2	135	1	2	3	0.02		SDCCAG3	214	3	2	5	0.0233645
															HSPA4	90		2	2	0.02		KDELR2	515	12		12	0.023301
															DEGS1	90	2		2	0.02		MYH10	129	3		3	0.0232558
															TOM1L1	45	1		1	0.02		TNFAIP3	129	3		3	0.0232558
															PRPF40A	45	1		1	0.02		ZNF641	129	3		3	0.0232558
															NUB1	45		1	1	0.02		bA327L3.4	86		2	2	0.0232558
															MTMR14	45		1	1	0.02		RPS7	86	2		2	0.0232558
															SCYL2	45	1		1	0.02		ZNF76	86	2		2	0.0232558
[truncated: 1,583 more rows]
